# Supplementary material for: Genetic interaction network of the Saccharomyces cerevisiae type 1 phosphatase Glc7
Source: BMC Genomics. 2008 Jul 15;9:336. doi: 10.1186/1471-2164-9-336 (PMC2481269; doi:10.1186/1471-2164-9-336)
Supplement: Additional file 4 — List of genes included in the SGA screens, found as hits in the screens and confirmed as glc7-E101Q SSL by random spore analysis. [file 1471-2164-9-336-S4.txt]

ArrayORF	ScreenResult	ConfirmationResult
YAL002W
YAL004W
YAL005C	HIT
YAL007C
YAL008W
YAL009W
YAL010C
YAL011W
YAL012W	HIT
YAL013W
YAL014C
YAL015C	HIT
YAL016W
YAL017W
YAL018C
YAL019W
YAL020C
YAL021C
YAL022C
YAL023C
YAL024C
YAL026C	HIT
YAL027W
YAL028W
YAL029C
YAL030W
YAL031C
YAL034C
YAL035W
YAL036C
YAL037W
YAL039C
YAL040C
YAL042W
YAL043C-a
YAL044C
YAL045C
YAL047C
YAL049C
YAL051W
YAL053W	HIT
YAL054C	HIT
YAL055W	HIT
YAL056W
YAL058C-A
YAL058W
YAL059W
YAL060W
YAL061W
YAL062W
YAL064C-A
YAL065C
YAL066W
YAL067C
YAL068C
YAR002C-A
YAR002W
YAR003W
YAR014C	MANUALLY ADDED	SS
YAR015W	HIT
YAR018C
YAR020C
YAR023C	HIT
YAR027W
YAR028W
YAR029W
YAR030C
YAR031W
YAR035W
YAR037W
YAR040C
YAR042W
YAR043C
YAR044W
YAR047C
YAR050W
YBL001C
YBL002W
YBL003C
YBL005W
YBL006C
YBL007C
YBL008W
YBL009W	HIT
YBL010C
YBL011W
YBL012C
YBL013W
YBL015W
YBL016W
YBL017C
YBL019W
YBL021C
YBL022C
YBL024W	HIT	SS
YBL025W
YBL027W	HIT
YBL028C
YBL029W	HIT
YBL031W
YBL032W	HIT	SS
YBL036C
YBL037W
YBL038W
YBL039C
YBL042C
YBL043W
YBL044W
YBL045C
YBL046W
YBL047C
YBL048W
YBL049W
YBL051C
YBL052C
YBL053W
YBL054W	HIT	SS
YBL055C
YBL056W
YBL057C
YBL058W
YBL059W
YBL060W
YBL061C
YBL062W
YBL063W
YBL064C
YBL065W
YBL066C
YBL067C	HIT
YBL068W
YBL069W
YBL070C
YBL071C
YBL072C
YBL075C
YBL078C
YBL079W
YBL080C
YBL081W
YBL082C	HIT
YBL083C	HIT	SL
YBL085W	HIT
YBL086C
YBL087C
YBL088C
YBL089W	HIT
YBL090W
YBL091C
YBL091C-A
YBL093C
YBL094C	HIT
YBL095W	HIT	SL
YBL096C
YBL098W
YBL099W
YBL100C
YBL101C
YBL102W
YBL103c
YBL104C
YBL106C
YBL107C
YBR001C
YBR003W	HIT
YBR005W
YBR006W
YBR007C
YBR008C
YBR009C
YBR010W
YBR012C
YBR013C
YBR014C
YBR015C
YBR016W
YBR018C
YBR019C
YBR020W
YBR021W
YBR022W
YBR023C
YBR024W
YBR025C
YBR026C
YBR027C
YBR028C
YBR030W
YBR031W
YBR032W
YBR033W
YBR034C
YBR035C
YBR036C
YBR037C	HIT	SS
YBR040W
YBR041W	HIT
YBR042C	HIT
YBR043C	HIT
YBR044C
YBR045C
YBR046C
YBR047W
YBR048W
YBR050C
YBR051W
YBR052C
YBR053C
YBR054W
YBR056W
YBR057C	HIT	SS
YBR058C
YBR059C	HIT
YBR061C
YBR062C
YBR063C
YBR064W
YBR065C	HIT
YBR066C
YBR067C
YBR068C	HIT	SS
YBR069C
YBR071W
YBR072W
YBR073W
YBR074W
YBR075W
YBR076W	HIT	SL
YBR077C
YBR081C
YBR082C
YBR083W
YBR084C-A	HIT	SS
YBR084W
YBR085W
YBR089C-A
YBR090C
YBR092C
YBR093C
YBR094W
YBR095C
YBR097W
YBR098W
YBR099C
YBR100W
YBR101C
YBR103W
YBR104W
YBR105C
YBR106W
YBR107C
YBR108W
YBR111C
YBR112C
YBR113W
YBR114W
YBR115C	HIT
YBR116C
YBR119W
YBR120C	HIT
YBR121C
YBR122C
YBR125C
YBR126C
YBR127C	HIT	SL
YBR128C
YBR129C
YBR130C
YBR131W
YBR132C
YBR133C
YBR134W	HIT
YBR137W	HIT
YBR138C
YBR139W	HIT
YBR141C
YBR144C
YBR145W
YBR146W
YBR147W
YBR148W
YBR149W
YBR150C
YBR151W
YBR156C
YBR157C
YBR158W
YBR159W
YBR161W	HIT
YBR162C
YBR162W-A
YBR163W
YBR164C
YBR165W
YBR166C	HIT
YBR168W
YBR169C
YBR170C	HIT	SL
YBR171W
YBR172C
YBR173C	HIT	SL
YBR174C	HIT	SL
YBR175W
YBR176W
YBR177C
YBR178W
YBR179C
YBR180W	HIT
YBR181C
YBR182C
YBR183W
YBR184W
YBR185C	HIT
YBR186W	HIT
YBR187W
YBR188C
YBR189W
YBR191W
YBR194W	HIT
YBR195C
YBR197C
YBR199W	MANUALLY ADDED	SL
YBR200W	HIT
YBR201W	HIT
YBR203W
YBR204C
YBR205W	HIT	SL
YBR206W
YBR207W	HIT
YBR208C	HIT
YBR209W	HIT
YBR210W
YBR212W	HIT
YBR213W
YBR214W
YBR215W
YBR216C
YBR217W
YBR218C
YBR219C
YBR220C	HIT
YBR221C	HIT
YBR222C	HIT	SS
YBR223C	HIT	SS
YBR224W
YBR225W	HIT
YBR226C	HIT
YBR227C
YBR228W	HIT
YBR229C	HIT
YBR230C
YBR231C
YBR232C
YBR233W
YBR235W	HIT	SL
YBR238C
YBR239C
YBR240C
YBR241C
YBR242W
YBR244W
YBR245C
YBR246W
YBR248C	HIT
YBR249C
YBR250W
YBR251W
YBR255W
YBR258C	HIT
YBR259W
YBR260C	HIT
YBR261C
YBR262C
YBR263W
YBR264C
YBR266C	HIT
YBR267W
YBR268W	HIT
YBR269C
YBR270C
YBR271W	HIT
YBR272C
YBR273C
YBR274W
YBR275C
YBR276C
YBR277C
YBR278W	HIT
YBR279W
YBR280C
YBR281C	HIT
YBR282W
YBR283C
YBR284W
YBR285W
YBR286W
YBR287W
YBR288C
YBR289W	HIT
YBR290W
YBR291C
YBR292C
YBR293W
YBR294W	HIT
YBR295W
YBR296C
YBR297W	HIT
YBR298C	HIT
YBR299W
YBR300C
YBR301W
YCL001W
YCL001W-A
YCL002C
YCL005W
YCL007C	HIT
YCL008C
YCL009C
YCL010C
YCL011C
YCL014W
YCL016C	HIT
YCL022C
YCL023C
YCL024W	HIT
YCL025C	HIT
YCL026C-A
YCL027W
YCL028W	HIT
YCL029C
YCL030C
YCL032W
YCL033C
YCL034W
YCL035C
YCL036W	HIT
YCL037C
YCL038C
YCL039W
YCL040W
YCL042W
YCL044C
YCL045C
YCL046W
YCL047C
YCL048W	HIT
YCL049C
YCL050C	HIT
YCL051W	HIT
YCL055W
YCL056C	HIT
YCL057W	HIT
YCL058C
YCL061C	HIT	SL
YCL063W
YCL064C
YCL069W
YCL074W
YCL075W
YCL076W
YCR001W
YCR002C
YCR003W
YCR004C
YCR005C
YCR006C	HIT
YCR007C
YCR008W
YCR009C
YCR010C
YCR011C	HIT
YCR014C
YCR015C
YCR016W
YCR017C
YCR019W
YCR020C
YCR020W-B
YCR021C
YCR022C
YCR023C
YCR024C
YCR024C-A
YCR025C
YCR026C
YCR027C
YCR028C
YCR028C-A	HIT	SL
YCR030C
YCR031C
YCR032W
YCR033W
YCR034W	HIT
YCR036W	HIT
YCR037C
YCR043C
YCR044C
YCR045C
YCR046C	HIT
YCR047C	HIT	SL
YCR048W
YCR049C
YCR050C
YCR051W
YCR053W
YCR059C
YCR060W
YCR061W
YCR063W
YCR065W
YCR066W
YCR067C
YCR068W	MANUALLY ADDED	SS
YCR069W
YCR071C
YCR073C
YCR073W-A
YCR075C
YCR076C
YCR077C	HIT
YCR079W
YCR081W	HIT
YCR082W
YCR083W
YCR084C
YCR085W
YCR086W
YCR087C-A
YCR087W
YCR088W
YCR089W
YCR090C
YCR091W
YCR092C
YCR094W
YCR095C
YCR098C
YCR099C
YCR100C
YCR101C
YCR102C
YCR102W-A
YCR105W
YCR106W
YCR107W	HIT
YDL001W
YDL002C
YDL006W
YDL009C
YDL010W
YDL011C
YDL012C
YDL013W
YDL018C
YDL019C
YDL020C
YDL021W
YDL022W
YDL023C	HIT	SS
YDL024C
YDL025C
YDL026W
YDL027C
YDL032W
YDL033C
YDL034W
YDL035C	HIT
YDL036C
YDL037C
YDL038C
YDL039C
YDL040C
YDL041W
YDL042C
YDL044C
YDL045W-A
YDL046W
YDL047W	HIT
YDL048C
YDL049C
YDL050C
YDL051W
YDL052C
YDL053C
YDL054C
YDL056W
YDL057W	HIT
YDL059C
YDL061C
YDL062W
YDL063C
YDL065C
YDL066W
YDL067C
YDL068W
YDL069C
YDL070W
YDL071C
YDL072C
YDL073W
YDL074C	HIT
YDL075W
YDL076C
YDL077C
YDL078C
YDL079C
YDL080C
YDL081C	HIT
YDL082W
YDL083C
YDL085W
YDL086W	HIT
YDL088C	HIT
YDL089W
YDL090C
YDL091C
YDL093W	HIT	SS
YDL094C
YDL095W
YDL096C
YDL099W
YDL100C	HIT
YDL101C
YDL104C
YDL106C
YDL107W
YDL109C
YDL110C
YDL112W
YDL113C
YDL114W	MANUALLY ADDED	SL
YDL116W	HIT	SL
YDL117W
YDL118W
YDL119C
YDL121C
YDL122W
YDL123W
YDL124W
YDL125C
YDL127W
YDL128W
YDL129W	HIT	SS
YDL130W	HIT
YDL130W-A	HIT
YDL131W
YDL133C-A
YDL133W
YDL134C
YDL134C-A
YDL135C
YDL136W
YDL137W
YDL138W
YDL142C
YDL144C
YDL146W
YDL149W
YDL151C
YDL154W
YDL155W
YDL156W
YDL157C
YDL159W
YDL160C
YDL161W
YDL162C
YDL167C	HIT
YDL168W
YDL169C
YDL170W	HIT
YDL171C
YDL172C
YDL173W
YDL174C
YDL175C
YDL176W
YDL177C
YDL178W
YDL179W
YDL180W
YDL181W
YDL182W	HIT
YDL183C
YDL184C
YDL185W
YDL186W
YDL187C
YDL188C
YDL189W
YDL190C
YDL191W
YDL192W	HIT	SS
YDL194W
YDL197C
YDL198C
YDL199C
YDL200C
YDL201W
YDL203C
YDL204W
YDL206W	HIT
YDL210W
YDL211C
YDL213C
YDL214C
YDL215C
YDL216C
YDL218W
YDL219W
YDL222C
YDL223C
YDL224C
YDL225W	HIT
YDL226C
YDL227C
YDL229W
YDL230W
YDL231C
YDL232W
YDL233W
YDL234C
YDL236W
YDL237W
YDL238C
YDL239C
YDL240W
YDL241W	HIT	SS
YDL242W
YDL243C
YDR001C
YDR003W
YDR004W
YDR005C
YDR006C
YDR007W	HIT
YDR008C	HIT	SS
YDR009W
YDR010C
YDR011W
YDR014W
YDR015C
YDR017C	HIT
YDR018C
YDR019C
YDR020C
YDR022C
YDR024W
YDR025W
YDR048C
YDR049W
YDR051C
YDR055W
YDR056C
YDR057W
YDR058C
YDR059C
YDR061W
YDR063W
YDR065W
YDR066C
YDR067C
YDR068W
YDR069C
YDR070C
YDR071C
YDR072C
YDR073W
YDR074W
YDR075W
YDR076W	HIT
YDR077W
YDR078C
YDR079W
YDR080W	HIT
YDR083W
YDR084C
YDR085C
YDR089W
YDR090C
YDR092W
YDR093W
YDR094W
YDR095C
YDR096W	HIT
YDR097C	HIT
YDR098C
YDR099W
YDR100W
YDR101C
YDR102C
YDR103W
YDR104C
YDR105C
YDR107C	HIT	SS
YDR108W	HIT	SL
YDR109C
YDR110W
YDR111C
YDR112W
YDR114C	HIT
YDR115W	HIT
YDR116C
YDR117C
YDR119W	HIT
YDR120C	HIT	SS
YDR121W
YDR122W
YDR123C	HIT
YDR124W
YDR125C
YDR126W
YDR127W
YDR128W
YDR129C
YDR130C
YDR131C
YDR132C
YDR133C	HIT
YDR134C	HIT
YDR135C
YDR136C
YDR137W
YDR139C
YDR140W
YDR142C
YDR143C	HIT
YDR144C
YDR146C	HIT
YDR147W
YDR148C	HIT
YDR149C	HIT	SS
YDR150W
YDR151C	HIT
YDR152W
YDR153C	HIT	SS
YDR154C
YDR155C
YDR156W
YDR157W
YDR158W	HIT
YDR159W
YDR161W
YDR162C
YDR163W
YDR165W
YDR169C
YDR171W
YDR173C	HIT
YDR174W
YDR175C
YDR176W	HIT
YDR178W
YDR179C
YDR179W-A
YDR181C
YDR183W
YDR184C
YDR185C
YDR186C
YDR191W
YDR192C
YDR193W
YDR194C
YDR195W
YDR197W
YDR198C
YDR199W
YDR200C
YDR202C
YDR203W
YDR204W
YDR205W
YDR206W
YDR207C
YDR209C
YDR210W
YDR213W	HIT
YDR214W
YDR215C
YDR216W
YDR217C
YDR218C	HIT
YDR219C
YDR220C
YDR221W
YDR222W
YDR223W
YDR225W
YDR226W	HIT
YDR227W
YDR229W	HIT
YDR230W	HIT
YDR231C	HIT
YDR233C
YDR234W	HIT
YDR237W
YDR239C
YDR241W	HIT
YDR242W	HIT	SS
YDR244W
YDR245W
YDR247W
YDR248C
YDR249C
YDR250C	HIT
YDR251W
YDR252W
YDR253C
YDR254W
YDR255C
YDR256C
YDR257C
YDR258C
YDR259C
YDR260C
YDR261C
YDR262W
YDR263C
YDR264C
YDR265W
YDR266C
YDR268W
YDR270W
YDR272W	HIT
YDR273W
YDR274C
YDR275W
YDR276C
YDR277C
YDR278C
YDR279W
YDR281C
YDR282C
YDR283C
YDR284C
YDR285W
YDR286C
YDR287W
YDR289C	HIT	SL
YDR291W
YDR293C
YDR294C	HIT
YDR295C
YDR296W
YDR297W
YDR298C
YDR300C
YDR304C
YDR305C
YDR306C
YDR307W
YDR309C
YDR310C	HIT	SS
YDR312W	HIT
YDR313C
YDR314C
YDR315C
YDR316W
YDR317W
YDR318W
YDR319C
YDR320C	HIT
YDR321W
YDR322W
YDR323C
YDR326C	HIT
YDR329C	HIT
YDR330W
YDR332W
YDR333C
YDR334W
YDR335W
YDR336W
YDR337W
YDR338C
YDR340W
YDR344C
YDR345C
YDR346C
YDR347W
YDR348C
YDR349C
YDR350C
YDR351W	HIT
YDR352W
YDR354W
YDR357C	HIT	SL
YDR358W
YDR359C	HIT
YDR360W	HIT	SL
YDR363W
YDR363W-A	HIT
YDR364C	HIT	SS
YDR368W
YDR369C
YDR370C
YDR371W	HIT	SL
YDR372C
YDR374C
YDR375C
YDR377W
YDR378C	HIT	SS
YDR379W
YDR380W
YDR382W
YDR383C
YDR384C
YDR385W
YDR386W
YDR387C
YDR388W
YDR389W
YDR391C
YDR392W
YDR393W
YDR395W	HIT	SS
YDR399W
YDR400W
YDR401W
YDR402C
YDR403W
YDR405W
YDR406W
YDR408C
YDR409W
YDR410C
YDR411C
YDR414C
YDR415C
YDR417C
YDR418W
YDR419W
YDR420W
YDR421W
YDR422C	HIT
YDR423C
YDR424C	HIT
YDR425W
YDR426C
YDR428C
YDR430C
YDR431W	HIT
YDR432W	HIT
YDR433W	HIT
YDR435C	HIT	SS
YDR436W	HIT
YDR438W
YDR439W
YDR440W	HIT	SS
YDR441C
YDR442W	HIT	SL
YDR443C	HIT	SS
YDR444W
YDR445C
YDR446W
YDR447C
YDR448W	HIT
YDR450W
YDR451C
YDR452W
YDR453C
YDR455C
YDR456W
YDR457W
YDR458C
YDR459C	HIT
YDR461W
YDR462W
YDR463W	HIT
YDR465C	HIT	SS
YDR466W
YDR467C
YDR469W
YDR470C
YDR471W
YDR474C
YDR475C
YDR476C	HIT
YDR477W
YDR479C	HIT	SS
YDR480W	HIT	SS
YDR481C
YDR482C
YDR483W
YDR484W
YDR485C
YDR486C
YDR488C
YDR490C
YDR491C
YDR492W
YDR493W
YDR494W
YDR495C	HIT
YDR496C
YDR497C
YDR500C
YDR501W
YDR502C
YDR503C
YDR504C
YDR505C
YDR506C
YDR507C	HIT
YDR508C
YDR509W	HIT
YDR511W	HIT
YDR512C
YDR513W
YDR514C
YDR515W
YDR516C
YDR517W
YDR518W
YDR519W
YDR520C
YDR521W
YDR522C
YDR523C
YDR524C
YDR525W
YDR525W-A
YDR528W
YDR529C
YDR530C
YDR532C
YDR533C
YDR534C
YDR535C
YDR536W
YDR537C
YDR538W
YDR539W
YDR540C
YDR541C
YEL001C	HIT
YEL003W
YEL004W
YEL005C
YEL006W
YEL007W	HIT
YEL008W
YEL009C	HIT
YEL010W
YEL011W
YEL012W	HIT
YEL013W	HIT	SS
YEL014C
YEL015W
YEL016C
YEL017C-A
YEL017W
YEL020C
YEL023C
YEL024W
YEL025C
YEL027W	HIT
YEL028W
YEL029C
YEL030W
YEL031W	HIT	SS
YEL033W
YEL036C	HIT
YEL037C
YEL038W	HIT	SL
YEL039C	HIT	SS
YEL040W
YEL041W
YEL042W
YEL043W
YEL044W
YEL045C	HIT
YEL046C	HIT
YEL047C
YEL048C	HIT	SL
YEL049W
YEL050C	HIT	SL
YEL051W	HIT
YEL052W	HIT
YEL053C	HIT	SL
YEL054C	HIT	SL
YEL056W
YEL057C
YEL059W
YEL060C
YEL061C
YEL062W
YEL063C	HIT
YEL064C
YEL065W
YEL066W
YEL067C
YEL068C
YEL071W
YEL072W
YER001W
YER002W
YER004W
YER005W
YER007C-A
YER007W
YER010C
YER011W
YER014C-A	HIT	SS
YER014W
YER016W	HIT	SS
YER017C
YER019C-A
YER019W
YER020W	HIT	SL
YER024W
YER027C
YER028C
YER030W
YER031C
YER032W
YER033C
YER034W
YER035W
YER037W
YER038W-A
YER039C
YER039C-A
YER040W	HIT
YER041W	HIT
YER042W	HIT
YER044C	HIT
YER044C-A
YER045C
YER046W
YER046W-A
YER047C
YER048C
YER049W
YER050C	HIT	SL
YER051W
YER052C	HIT
YER053C
YER054C
YER055C	HIT
YER056C
YER056C-A
YER057C
YER058W	HIT
YER059W
YER060W
YER060W-A
YER061C	HIT
YER062C
YER063W
YER064C
YER065C
YER066C-A
YER066W
YER067C-A
YER067W
YER068C-A
YER068W	HIT
YER069W	HIT
YER070W
YER071C
YER072W	HIT	SS
YER073W
YER074W
YER075C
YER077C
YER078C
YER079W
YER080W
YER081W
YER083C	HIT
YER084W
YER085C
YER086W	HIT
YER087C-A
YER087W
YER088C
YER089C
YER090W	HIT
YER091C
YER091C-A
YER092W
YER093C-A
YER095W
YER096W
YER097W
YER098W
YER101C
YER103W
YER106W
YER109C
YER110C
YER111C
YER113C
YER114C	HIT	SL
YER115C	HIT	SL
YER116C	HIT	SL
YER117W
YER118C
YER119C
YER119C-A	HIT	SL
YER120W
YER121W
YER122C
YER123W
YER124C
YER128W
YER129W	HIT	SL
YER130C	HIT	SL
YER131W
YER132C
YER134C
YER135C
YER137C
YER139C
YER140W
YER141W
YER142C
YER143W
YER144C
YER145C
YER149C
YER150W
YER151C	HIT	SL
YER152C	HIT
YER153C	HIT	SS
YER154W
YER155C
YER156C	HIT	SS
YER158C
YER161C
YER162C	HIT	SL
YER163C
YER164W	HIT	SL
YER166W
YER167W	HIT	SS
YER169W	HIT
YER170W
YER173W
YER174C
YER175C
YER176W	HIT
YER177W
YER178W
YER179W
YER180C
YER181C
YER182W
YER183C
YER184C
YER185W
YER186C
YER187W	HIT
YER188W	HIT
YFL001W
YFL003C	HIT
YFL004W	HIT
YFL006W
YFL007W
YFL010C	HIT
YFL010W-A
YFL011W
YFL012W
YFL013C
YFL013W-A
YFL014W
YFL015C
YFL018C
YFL019C
YFL020C
YFL021W
YFL023W
YFL025C
YFL026W
YFL027C	HIT	SS
YFL028C
YFL030W
YFL031W
YFL032W
YFL033C
YFL034C-A
YFL034W
YFL036W
YFL040W
YFL041W
YFL042C
YFL044C	HIT	SS
YFL046W
YFL047W
YFL048C
YFL049W
YFL050C
YFL051C
YFL052W
YFL053W
YFL054C
YFL055W	HIT
YFL056C
YFR001W
YFR006W	HIT
YFR007W
YFR008W	HIT
YFR009W
YFR010W
YFR011C
YFR012W
YFR013W
YFR014C
YFR015C
YFR016C
YFR017C	HIT	SS
YFR018C
YFR019W
YFR020W
YFR021W
YFR022W
YFR023W
YFR024C
YFR024C-A
YFR025C	HIT
YFR026C
YFR030W
YFR031C-A
YFR032C
YFR032C-A
YFR033C
YFR034C
YFR035C
YFR036W	HIT
YFR038W
YFR039C
YFR040W	HIT
YFR041C
YFR043C
YFR044C
YFR045W
YFR046C
YFR047C
YFR048W
YFR049W
YFR053C
YFR054C
YFR055W
YFR056C
YFR057W
YGL002W	HIT
YGL003C
YGL004C
YGL005C
YGL006W
YGL007W
YGL009C
YGL010W
YGL012W
YGL013C
YGL014W
YGL015C
YGL016W	HIT
YGL017W
YGL019W	HIT	SS
YGL020C
YGL021W
YGL023C
YGL024W
YGL025C
YGL026C	HIT
YGL027C
YGL028C
YGL031C	HIT	SS
YGL032C
YGL033W
YGL034C
YGL035C
YGL036W
YGL039W
YGL041C
YGL043W	HIT	SL
YGL045W
YGL046W
YGL050W
YGL051W	HIT	SL
YGL053W
YGL054C
YGL056C
YGL057C
YGL058W
YGL059W	HIT	SS
YGL060W
YGL062W
YGL066W
YGL067W	HIT	SL
YGL070C	HIT
YGL072C
YGL077C
YGL078C
YGL079W
YGL080W
YGL081W
YGL082W
YGL083W
YGL084C
YGL085W
YGL086W	MANUALLY ADDED	SS
YGL087C	HIT
YGL089C
YGL090W	HIT	SS
YGL101W
YGL104C	HIT	SS
YGL105W	HIT
YGL107C	HIT
YGL108C
YGL109W
YGL110C
YGL114W
YGL115W
YGL117W
YGL118C
YGL121C
YGL124C
YGL125W	HIT	SL
YGL126W	HIT	SL
YGL127C	HIT
YGL129C
YGL131C
YGL132W
YGL133W
YGL135W
YGL136C
YGL138C
YGL139W
YGL140C
YGL141W
YGL143C
YGL144C	HIT
YGL146C
YGL147C
YGL148W
YGL149W
YGL151W	HIT	SL
YGL152C	HIT
YGL153W
YGL154C	HIT
YGL156W
YGL157W
YGL158W
YGL159W
YGL160W
YGL161C
YGL162W
YGL163C
YGL164C
YGL165C
YGL166W
YGL167C
YGL168W
YGL170C
YGL173C
YGL174W
YGL175C
YGL176C
YGL177W
YGL179C
YGL180W
YGL181W
YGL194C
YGL195W
YGL196W
YGL197W
YGL198W
YGL199C	HIT	SS
YGL200C	HIT
YGL202W
YGL203C
YGL205W
YGL206C
YGL208W
YGL209W
YGL210W
YGL211W
YGL212W
YGL213C
YGL214W
YGL215W
YGL216W
YGL217C
YGL218W
YGL219C	HIT	SL
YGL220W
YGL221C
YGL222C
YGL223C
YGL224C	HIT
YGL226C-A
YGL226W	HIT
YGL227W
YGL228W
YGL229C
YGL230C
YGL231C
YGL232W
YGL234W	HIT
YGL235W
YGL236C
YGL237C	HIT	SS
YGL240W
YGL241W
YGL242C
YGL243W
YGL244W
YGL246C
YGL248W
YGL249W
YGL250W
YGL251C
YGL252C
YGL253W
YGL254W
YGL255W
YGL256W
YGL257C
YGL258W
YGL259W
YGL260W
YGL261C
YGL262W
YGL263W
YGR001C
YGR003W	HIT
YGR004W	HIT	SL
YGR006W
YGR007W
YGR008C
YGR010W	HIT
YGR011W
YGR012W
YGR014W
YGR015C
YGR016W
YGR017W
YGR018C
YGR019W	HIT	SL
YGR020C	HIT
YGR021W	HIT	SS
YGR022C
YGR023W
YGR025W
YGR026W
YGR027C	HIT	SL
YGR028W
YGR031W
YGR032W
YGR033C
YGR034W	HIT
YGR035C
YGR036C
YGR037C
YGR038W
YGR039W
YGR040W
YGR041W
YGR042W	HIT
YGR043C
YGR044C
YGR045C
YGR049W
YGR050C
YGR051C
YGR052W
YGR053C
YGR054W	HIT
YGR057C
YGR058W
YGR059W	HIT
YGR062C
YGR063C
YGR064W
YGR066C	HIT
YGR069W
YGR070W
YGR071C	HIT
YGR072W	HIT
YGR076C
YGR077C
YGR078C
YGR079W
YGR080W
YGR081C
YGR084C
YGR085C
YGR086C
YGR087C
YGR088W
YGR089W
YGR092W
YGR093W
YGR096W
YGR097W
YGR100W
YGR101W
YGR102C
YGR104C
YGR105W	HIT
YGR106C
YGR107W
YGR108W
YGR109C
YGR110W
YGR111W
YGR112W
YGR117C
YGR118W
YGR121C
YGR122C-A
YGR123C
YGR124W
YGR125W
YGR126W
YGR127W
YGR129W
YGR130C
YGR131W
YGR132C
YGR133W
YGR134W
YGR135W
YGR136W
YGR137W
YGR138C
YGR139W
YGR141W
YGR142W
YGR143W
YGR144W
YGR146C
YGR148C
YGR149W
YGR150C	HIT
YGR151C
YGR152C
YGR153W
YGR154C
YGR155W	HIT
YGR157W	HIT
YGR159C
YGR160W
YGR161C	HIT	SL
YGR163W
YGR164W	HIT
YGR165W
YGR166W
YGR167W
YGR168C
YGR169C
YGR170W
YGR171C	HIT
YGR173W
YGR174C
YGR176W	HIT
YGR177C
YGR178C
YGR180C
YGR181W
YGR182C
YGR183C	HIT
YGR184C
YGR187C	HIT	SL
YGR188C	MANUALLY ADDED	SS
YGR189C
YGR192C	HIT	SL
YGR193C	HIT	SL
YGR194C
YGR196C
YGR197C	HIT
YGR199W
YGR200C	HIT	SL
YGR201C
YGR202C
YGR203W
YGR204W	HIT
YGR205W
YGR206W
YGR207C
YGR208W	HIT
YGR209C
YGR210C
YGR212W
YGR213C	HIT
YGR214W
YGR215W	HIT
YGR217W
YGR219W
YGR220C
YGR221C	HIT
YGR222W
YGR223C
YGR224W
YGR225W
YGR226C
YGR227W
YGR228W	HIT	SL
YGR229C
YGR230W
YGR231C
YGR232W
YGR233C
YGR234W
YGR235C
YGR236C
YGR237C
YGR238C
YGR239C
YGR240C
YGR241C
YGR242W
YGR243W
YGR244C
YGR247W
YGR248W
YGR249W	HIT
YGR250C
YGR254W	HIT
YGR256W
YGR258C
YGR259C
YGR260W
YGR261C
YGR262C
YGR263C
YGR266W
YGR268C
YGR269W
YGR270W
YGR271W
YGR273C
YGR275W
YGR276C
YGR279C
YGR281W	HIT
YGR282C
YGR283C
YGR284C
YGR285C	HIT
YGR286C
YGR287C	HIT	SS
YGR288W
YGR289C
YGR290W
YGR291C
YGR292W
YGR295C
YHL002W	HIT
YHL003C	HIT
YHL005C
YHL006C	HIT
YHL007C
YHL008C
YHL009C
YHL010C
YHL011C	HIT
YHL012W	HIT	SL
YHL013C	MANUALLY ADDED	SL
YHL014C
YHL016C
YHL017W
YHL019C
YHL020C
YHL021C
YHL022C
YHL023C	HIT
YHL024W
YHL025W
YHL026C
YHL027W
YHL028W
YHL029C
YHL030W
YHL031C
YHL032C
YHL033C
YHL034C
YHL035C
YHL036W
YHL037C	HIT
YHL038C
YHL039W
YHL040C
YHL041W
YHL042W
YHL043W
YHL044W
YHL045W
YHL046C
YHL047C
YHR001W-A
YHR003C
YHR004C
YHR005C
YHR006W
YHR008C
YHR009C
YHR010W
YHR011W
YHR012W
YHR013C	HIT
YHR014W	HIT
YHR015W
YHR016C
YHR017W
YHR018C	HIT
YHR021C
YHR021W-A
YHR022C
YHR025W
YHR026W
YHR028C	HIT	SL
YHR029C
YHR030C
YHR031C
YHR032W
YHR033W
YHR034C
YHR035W	HIT
YHR037W	HIT	SS
YHR038W
YHR039C
YHR039C-A
YHR041C	HIT
YHR043C
YHR044C
YHR045W
YHR046C
YHR047C
YHR048W
YHR049C-A
YHR049W
YHR050W
YHR057C
YHR059W	HIT
YHR060W	HIT
YHR061C
YHR064C	HIT
YHR066W
YHR067W
YHR073W	HIT	SS
YHR075C
YHR076W
YHR077C
YHR078W
YHR079C
YHR079C-A
YHR080C
YHR081W
YHR082C
YHR086W
YHR087W	HIT
YHR092C
YHR093W	HIT
YHR094C	HIT
YHR095W
YHR096C
YHR097C
YHR101C
YHR103W
YHR104W
YHR105W
YHR106W
YHR108W
YHR109W
YHR110W
YHR111W
YHR112C
YHR113W
YHR114W
YHR115C
YHR116W
YHR117W
YHR120W
YHR121W	HIT	SL
YHR123W
YHR124W
YHR125W
YHR126C
YHR127W
YHR129C
YHR130C
YHR131C
YHR132C
YHR132W-A	HIT	SL
YHR133C
YHR134W
YHR135C
YHR136C
YHR137W
YHR138C
YHR139C
YHR139C-A
YHR140W
YHR142W
[truncated: 2,659 more rows]
