# Supplementary material for: Genetic interaction network of the Saccharomyces cerevisiae type 1 phosphatase Glc7
Source: BMC Genomics. 2008 Jul 15;9:336. doi: 10.1186/1471-2164-9-336 (PMC2481269; doi:10.1186/1471-2164-9-336)
Supplement: Additional file 5 — List of glc7-E101Q SSL genes with and their attributes. [file 1471-2164-9-336-S5.xls]

## Sheet: SGD Feature
ORF	name	Phenotype	Group (Table2)	Module (Figure 4)	SGDFeature
YDL192W	ARF1	SS	transport	arf/bap	ADP-ribosylation factor, GTPase of the Ras superfamily involved in regulation of coated vesicle formation in intracellular trafficking within the Golgi; functionally interchangeable with Arf2p
YBR068C	BAP2	SS	nut	arf/bap	High-affinity leucine permease, functions as a branched-chain amino acid permease involved in the uptake of leucine, isoleucine and valine; contains 12 predicted transmembrane domains
YPL149W	ATG5	SL	nut	atg/fet/mst	Conserved protein involved in autophagy and the Cvt pathway; undergoes conjugation with Atg12p to form a complex involved in Atg8p lipidation; conjugated Atg12p also forms a complex with Atg16p that is essential for autophagosome formation
YMR058W	FET3	SL		atg/fet/mst	Ferro-O2-oxidoreductase required for high-affinity iron uptake and involved in mediating resistance to copper ion toxicity, belongs to class of integral membrane multicopper oxidases
YGL051W	MST27	SL	transport	atg/fet/mst	Putative integral membrane protein, involved in vesicle formation; forms complex with Mst28p; member of DUP240 gene family; binds COPI and COPII vesicles
YIL140W	AXL2	SS	polarity	axl/bud	Integral plasma membrane protein required for axial budding in haploid cells, localizes to the incipient bud site and bud neck; glycosylated by Pmt4p; potential Cdc28p substrate
YJR092W	BUD4	SS	polarity	axl/bud	Protein involved in bud-site selection and required for axial budding pattern; localizes with septins to bud neck in mitosis and may constitute an axial landmark for next round of budding; potential Cdc28p substrate
YER164W	CHD1	SL	histone	Casein kinase 2	Nucleosome remodeling factor that functions in regulation of transcription elongation; contains a chromo domain, a helicase domain and a DNA-binding domain; component of both the SAGA and SLIK complexes
YGL019W	CKB1	SS	nut	Casein kinase 2	Beta regulatory subunit of casein kinase 2, a Ser/Thr protein kinase with roles in cell growth and proliferation; the holoenzyme also contains CKA1, CKA2 and CKB2, the many substrates include transcription factors and all RNA polymerases
YOR039W	CKB2	SL	nut	Casein kinase 2	Beta' regulatory subunit of casein kinase 2, a Ser/Thr protein kinase with roles in cell growth and proliferation; the holoenzyme also contains CKA1, CKA2 and CKB1, the many substrates include transcription factors and all RNA polymerases
YGR188C	BUB1	SS	chromo	Checkpoint	Protein kinase that forms a complex with Mad1p and Bub3p that is crucial in the checkpoint mechanism required to prevent cell cycle progression into anaphase in the presence of spindle damage, associates with centromere DNA via Skp1p
YOR026W	BUB3	SL	chromo	Checkpoint	Kinetochore checkpoint WD40 repeat protein that localizes to kinetochores during prophase and metaphase, delays anaphase in the presence of unattached kinetochores; forms complexes with Mad1p-Bub1p and with Cdc20p, binds Mad2p and Mad3p
YGL086W	MAD1	SS	chromo	Checkpoint	Coiled-coil protein involved in the spindle-assembly checkpoint; phosphorylated by Mps1p upon checkpoint activation which leads to inhibition of the activity of the anaphase promoting complex; forms a complex with Mad2p
YJL030W	MAD2	SL	chromo	Checkpoint	Component of the spindle-assembly checkpoint complex, which delays the onset of anaphase in cells with defects in mitotic spindle assembly; forms a complex with Mad1p
YMR153W	NUP53	SS	chromo	Checkpoint	Subunit of the nuclear pore complex (NPC), interacts with karyopherin Kap121p or with Nup170p via overlapping regions of Nup53p, involved in activation of the spindle checkpoint mediated by the Mad1p-Mad2p complex
YJL115W	ASF1	SL	histone	Chromatin remodeling	Nucleosome assembly factor, involved in chromatin assembly and disassembly, anti-silencing protein that causes derepression of silent loci when overexpressed; plays a role in regulating Ty1 transposition
YLL002W	RTT109	SL	histone	Chromatin remodeling	Histone acetyltransferase critical for cell survival in the presence of DNA damage during S phase, acetylates H3-K56; plays a role in regulation of Ty1 transposition
YEL039C	CYC7	SS	mito	cyc/vac/nvj	Cytochrome c isoform 2, expressed under hypoxic conditions; electron carrier of the mitochondrial intermembrane space that transfers electrons from ubiquinone-cytochrome c oxidoreductase to cytochrome c oxidase during cellular respiration
YHR195W	NVJ1	SL	nut	cyc/vac/nvj	Nuclear envelope protein that interacts with the vacuolar membrane protein Vac8p to promote formation of nucleus-vacuole junctions during piecemeal microautophagy of the nucleus (PMN)
YEL013W	VAC8	SS	nut	cyc/vac/nvj	Phosphorylated vacuolar membrane protein that interacts with Atg13p, required for the cytoplasm-to-vacuole targeting (Cvt) pathway; interacts with Nvj1p to form nucleus-vacuole junctions
YLR233C	EST1	SS		est/ssk/ymd	TLC1 RNA-associated factor involved in telomere length regulation as the recruitment subunit of the telomerase holoenzyme, has a possible role in activating Est2p-TLC1-RNA bound to the telomere
YLR006C	SSK1	SL	nut	est/ssk/ymd	Cytoplasmic response regulator, part of a two-component signal transducer that mediates osmosensing via a phosphorelay mechanism; dephosphorylated form is degraded by the ubiquitin-proteasome system; potential Cdc28p substrate
YML038C	YMD8	SS		est/ssk/ymd	Putative nucleotide sugar transporter, has similarity to Vrg4p
YIL043C	CBR1	SS	mito	hek	Microsomal cytochrome b reductase, not essential for viability; also detected in mitochondria; mutation in conserved NADH binding domain of the human ortholog results in type I methemoglobinemia
YBL032W	HEK2	SS		hek	RNA binding protein with similarity to hnRNP-K that localizes to the cytoplasm and to subtelomeric DNA; required for the proper localization of ASH1 mRNA; involved in the regulation of telomere position effect and telomere length
YLR432W	IMD3	SS		hek	Inosine monophosphate dehydrogenase, catalyzes the first step of GMP biosynthesis, member of a four-gene family in S. cerevisiae, constitutively expressed
YHR121W	LSM12	SL	dna damage	hek	Protein of unknown function that may function in RNA processing; interacts with Pbp1p and Pbp4p and associates with ribosomes; contains an RNA-binding LSM domain and an AD domain; GFP-fusion protein is induced by the DNA-damaging agent MMS
YGL067W	NPY1	SL		hek	NADH diphosphatase (pyrophosphatase), hydrolyzes the pyrophosphate linkage in NADH and related nucleotides; localizes to peroxisomes
YLR350W	ORM2	SL	nut	hek	Evolutionarily conserved protein with similarity to Orm1p, required for resistance to agents that induce the unfolded protein response; human ortholog is located in the endoplasmic reticulum
YPR007C	REC8	SS	chromo	hek	Meiosis-specific component of sister chromatid cohesion complex; maintains cohesion between sister chromatids during meiosis I; maintains cohesion between centromeres of sister chromatids until meiosis II; homolog of S. pombe Rec8p
YER050C	RSM18	SL	mito	hek	Mitochondrial ribosomal protein of the small subunit, has similarity to E. coli S18 ribosomal protein
YNL215W	IES2	SL	dna damage	ies2/tdh3	Protein that associates with the INO80 chromatin remodeling complex under low-salt conditions
YGR192C	TDH3	SL	nut	ies2/tdh3	Glyceraldehyde-3-phosphate dehydrogenase, isozyme 3, involved in glycolysis and gluconeogenesis; tetramer that catalyzes the reaction of glyceraldehyde-3-phosphate to 1,3 bis-phosphoglycerate; detected in the cytoplasm and cell-wall
YMR221C	FMP42	SS	mito	lsm6/fmp	Putative protein of unknown function; the authentic, non-tagged protein is detected in highly purified mitochondria in high-throughput studies; physical interaction with Atg27p suggests a possible role in autophagy
YDR378C	LSM6	SS	transcription	lsm6/fmp	Lsm (Like Sm) protein; part of heteroheptameric complexes (Lsm2p-7p and either Lsm1p or 8p): cytoplasmic Lsm1p complex involved in mRNA decay; nuclear Lsm8p complex part of U6 snRNP and possibly involved in processing tRNA, snoRNA, and rRNA
YER016W	BIM1	SS	chromo	MT-Polarity	Microtubule-binding protein that together with Kar9p makes up the cortical microtubule capture site and delays the exit from mitosis when the spindle is oriented abnormally
YMR198W	CIK1	SL	chromo	MT-Polarity	Kinesin-associated protein required for both karyogamy and mitotic spindle organization, interacts stably and specifically with Kar3p and may function to target this kinesin to a specific cellular role; has similarity to Vik1p
YPR141C	KAR3	SS	chromo	MT-Polarity	Minus-end-directed microtubule motor that functions in mitosis and meiosis, localizes to the spindle pole body and localization is dependent on functional Cik1p, required for nuclear fusion during mating; potential Cdc28p substrate
YJR135C	MCM22	SS	chromo	MT-Polarity	Protein involved in minichromosome maintenance; component of the kinetochore; binds to centromeric DNA in a Ctf19p-dependent manner
YEL054C	RPL12A	SL	proteinSynth	MT-Polarity	Protein component of the large (60S) ribosomal subunit, nearly identical to Rpl12Bp; rpl12a rpl12b double mutant exhibits slow growth and slow translation; has similarity to E. coli L11 and rat L12 ribosomal proteins
YGR027C	RPS25A	SL	proteinSynth	MT-Polarity	Protein component of the small (40S) ribosomal subunit; nearly identical to Rps25Bp and has similarity to rat S25 ribosomal protein
YGR161C	RTS3	SL	phosphatase	MT-Polarity	Putative component of the protein phosphatase type 2A complex
YML124C	TUB3	SS	chromo	MT-Polarity	Alpha-tubulin; associates with beta-tubulin (Tub2p) to form tubulin dimer, which polymerizes to form microtubules; expressed at lower level than Tub1p
YBR170C	NPL4	SL	proteinMod	npl/otu	Endoplasmic reticulum and nuclear membrane protein, forms a complex with Cdc48p and Ufd1p that recognizes ubiquitinated proteins in the endoplasmic reticulum and delivers them to the proteasome for degradation
YFL044C	OTU1	SS	proteinMod	npl/otu	Deubiquitylation enzyme that binds to the chaperone-ATPase Cdc48p; may contribute to regulation of protein degradation by deubiquitylating substrates that have been ubiquitylated by Ufd2p; member of the Ovarian Tumor (OTU) family
YKR082W	NUP133	SL	chromo	Nuclear pore Complex	Subunit of the Nup84p subcomplex of the nuclear pore complex (NPC), localizes to both sides of the NPC, required to establish a normal nucleocytoplasmic concentration gradient of the GTPase Gsp1p
YDL116W	NUP84	SL	chromo	Nuclear pore Complex	Subunit of the nuclear pore complex (NPC), forms a subcomplex with Nup85p, Nup120p, Nup145p-C, Sec13p, and Seh1p that plays a role in nuclear mRNA export and NPC biogenesis
YJR077C	MIR1	SL	mito	ppz1-mir1	Mitochondrial phosphate carrier, imports inorganic phosphate into mitochondria; functionally redundant with Pic2p but more abundant than Pic2p under normal conditions; phosphorylated
YML016C	PPZ1	SL	phosphatase	ppz1-mir1	Serine/threonine protein phosphatase Z, isoform of Ppz2p; involved in regulation of potassium transport, which affects osmotic stability, cell cycle progression, and halotolerance
YMR201C	RAD14	SS	dna damage	rad	Protein that recognizes and binds damaged DNA during nucleotide excision repair; subunit of Nucleotide Excision Repair Factor 1 (NEF1); contains zinc finger motif; homolog of human XPA protein
YER162C	RAD4	SL	dna damage	rad	Protein that recognizes and binds damaged DNA (with Rad23p) during nucleotide excision repair; subunit of Nuclear Excision Repair Factor 2 (NEF2); homolog of human XPC protein
YLR176C	RFX1	SS	dna damage	Remodeling/transcription	Major transcriptional repressor of DNA-damage-regulated genes, recruits repressors Tup1p and Cyc8p to their promoters; involved in DNA damage and replication checkpoint pathway; similar to a family of mammalian DNA binding RFX1-4 proteins
YLR357W	RSC2	SL	dna damage	Remodeling/transcription	Component of the RSC chromatin remodeling complex; required for expression of mid-late sporulation-specific genes; involved in telomere maintenance
YER020W	GPA2	SL	nut	rim/gpa/pma	Nucleotide binding alpha subunit of the heterotrimeric G protein that interacts with the receptor Gpr1p, has signaling role in response to nutrients; green fluorescent protein (GFP)-fusion protein localizes to the cell periphery
YPL036W	PMA2	SS		rim/gpa/pma	Plasma membrane H+-ATPase, isoform of Pma1p, involved in pumping protons out of the cell; regulator of cytoplasmic pH and plasma membrane potential
YCR028C-A	RIM1	SL	mito	rim/gpa/pma	Single-stranded DNA-binding protein essential for mitochondrial genome maintenance; involved in mitochondrial DNA replication
YGR200C	ELP2	SL	transcription	TEF	Subunit of Elongator complex, which is required for modification of wobble nucleosides in tRNA; target of Kluyveromyces lactis zymocin
YKL110C	KTI12	SL	transcription	TEF	Protein that plays a role, with Elongator complex, in modification of wobble nucleosides in tRNA; involved in sensitivity to G1 arrest induced by zymocin; interacts with chromatin throughout the genome; also interacts with Cdc19p
YGL043W	DST1	SL	transcription	transcription	General transcription elongation factor TFIIS, enables RNA polymerase II to read through blocks to elongation by stimulating cleavage of nascent transcripts stalled at transcription arrest sites
YGL151W	NUT1	SL	transcription	transcription	Component of the RNA polymerase II mediator complex, which is required for transcriptional activation and also has a role in basal transcription
YOR140W	SFL1	SL	nut	transcription	Transcriptional repressor and activator; involved in repression of flocculation-related genes, and activation of stress responsive genes; negatively regulated by cAMP-dependent protein kinase A subunit Tpk2p
YDR443C	SSN2	SS	transcription	transcription	Subunit of the RNA polymerase II mediator complex; associates with core polymerase subunits to form the RNA polymerase II holoenzyme; required for stable association of Srb10p-Srb11p kinase; essential for transcriptional regulation
YNL025C	SSN8	SL	transcription	transcription	Cyclin-like component of the RNA polymerase II holoenzyme, involved in phosphorylation of the RNA polymerase II C-terminal domain; involved in glucose repression and telomere maintenance
YGL031C	RPL24A	SS	proteinSynth	translation	Ribosomal protein L30 of the large (60S) ribosomal subunit, nearly identical to Rpl24Bp and has similarity to rat L24 ribosomal protein; not essential for translation but may be required for normal translation rate
YLR448W	RPL6B	SL	proteinSynth	translation	Protein component of the large (60S) ribosomal subunit, has similarity to Rpl6Ap and to rat L6 ribosomal protein; binds to 5.8S rRNA
YLR441C	RPS1A	SS	proteinSynth	translation	Ribosomal protein 10 (rp10) of the small (40S) subunit; nearly identical to Rps1Bp and has similarity to rat S3a ribosomal protein
YER151C	UBP3	SL	transport	translation	Ubiquitin-specific protease that interacts with Bre5p to co-regulate anterograde and retrograde transport between endoplasmic reticulum and Golgi compartments; inhibitor of gene silencing; cleaves ubiquitin fusions but not polyubiquitin
YNL329C	PEX6	SL	lipid	usa/pex	AAA-peroxin that heterodimerizes with AAA-peroxin Pex1p and participates in the recycling of peroxisomal signal receptor Pex5p from the peroxisomal membrane to the cystosol
YML029W	USA1	SS	proteinMod	usa/pex	Protein involved in ER-associated protein degradation (ERAD); component of the Hrd1p complex; interacts with the U1 snRNP-specific protein, Snp1p
YDR289C	RTT103	SL	transcription	V-ATPase	Protein that interacts with exonuclease Rat1p and Rai1p and plays a role in transcription termination by RNA polymerase II, has an RPR domain (carboxy-terminal domain interacting domain); also involved in regulation of Ty1 transposition
YBR127C	VMA2	SL		V-ATPase	Subunit B of the eight-subunit V1 peripheral membrane domain of the vacuolar H+-ATPase (V-ATPase), an electrogenic proton pump found throughout the endomembrane system; contains nucleotide binding sites; also detected in the cytoplasm
YOR332W	VMA4	SL		V-ATPase	Subunit E of the eight-subunit V1 peripheral membrane domain of the vacuolar H+-ATPase (V-ATPase), an electrogenic proton pump found throughout the endomembrane system; required for the V1 domain to assemble onto the vacuolar membrane
YLR227C	ADY4	SL			Structural component of the meiotic outer plaque, which is a membrane-organizing center that assembles on the cytoplasmic face of the spindle pole body during meiosis II and triggers the formation of the prospore membrane
YDR242W	AMD2	SS			Putative amidase
YPR128C	ANT1	SL	lipid		Peroxisomal adenine nucleotide transporter; involved in beta-oxidation of medium-chain fatty acid; required for peroxisome proliferation
YCR068W	ATG15	SS	nut		Lipase, required for intravacuolar lysis of autophagosomes; located in the endoplasmic reticulum membrane and targeted to intravacuolar vesicles during autophagy via the multivesicular body (MVB) pathway
YJL180C	ATP12	SS	mito		Conserved protein required for assembly of alpha and beta subunits into the F1 sector of mitochondrial F1F0 ATP synthase; mutation of human ATP12 reduces active ATP synthase levels and is associated with the disorder ATPAF2 deficiency
YPL078C	ATP4	SS	mito		Subunit b of the stator stalk of mitochondrial F1F0 ATP synthase, which is a large, evolutionarily conserved enzyme complex required for ATP synthesis; phosphorylated
YOR134W	BAG7	SL	chromo		Rho GTPase activating protein (RhoGAP), stimulates the intrinsic GTPase activity of Rho1p, which plays a role in actin cytoskeleton organization and control of cell wall synthesis; structurally and functionally related to Sac7p
YER167W	BCK2	SS			Protein rich in serine and threonine residues involved in protein kinase C signaling pathway, which controls cell integrity; overproduction suppresses pkc1 mutations
YIL159W	BNR1	SL	chromo		Formin, nucleates the formation of linear actin filaments, involved in cell processes such as budding and mitotic spindle orientation which require the formation of polarized actin cables, functionally redundant with BNI1
YER114C	BOI2	SL	chromo		Protein implicated in polar growth, functionally redundant with Boi1p; interacts with bud-emergence protein Bem1p; contains an SH3 (src homology 3) domain and a PH (pleckstrin homology) domain
YPL069C	BTS1	SL	transport		Geranylgeranyl diphosphate synthase, increases the intracellular pool of geranylgeranyl diphosphate, suppressor of bet2 mutation that causes defective geranylgeranylation of small GTP-binding proteins that mediate vesicular traffic
YAR014C	BUD14	SS	chromo		Protein involved in bud-site selection, Bud14p-Glc7p complex functions as a cortical regulator of dynein; diploid mutants display a random budding pattern instead of the wild-type bipolar pattern
YCR047C	BUD23	SL	SAM		Protein involved in bud-site selection; diploid mutants display a random budding pattern instead of the wild-type bipolar pattern
YER014C-A	BUD25	SS	lipid		Protein involved in bud-site selection; diploid mutants display a random budding pattern instead of the wild-type bipolar pattern
YNL278W	CAF120	SL	transcription		Part of the evolutionarily-conserved CCR4-NOT transcriptional regulatory complex involved in controlling mRNA initiation, elongation, and degradation
YDR364C	CDC40	SS	transcription		Pre-mRNA splicing factor, important for catalytic step II of pre-mRNA splicing and plays a role in cell cycle progression; required for DNA synthesis during mitosis and meiosis; has WD repeats
YKL137W	CMC1	SL			Evolutionarily conserved copper-binding protein of the mitochondrial inner membrane, may be involved in delivering copper from the matrix to the cytochrome c oxidase complex; contains a twin CX9C motif
YNL051W	COG5	SS	transport		Component of the conserved oligomeric Golgi complex (Cog1p through Cog8p), a cytosolic tethering complex that functions in protein trafficking to mediate fusion of transport vesicles to Golgi compartments
YLL018C-A	COX19	SS	mito		Protein required for cytochrome c oxidase assembly, located in the cytosol and mitochondrial intermembrane space; putative copper metallochaperone that delivers copper to cytochrome c oxidase
YOR031W	CRS5	SL			Copper-binding metallothionein, required for wild-type copper resistance
YHR191C	CTF8	SL	chromo		Subunit of a complex with Ctf18p that shares some subunits with Replication Factor C and is required for sister chromatid cohesion
YDR371W	CTS2	SL			Sporulation-specific chitinase
YHR028C	DAP2	SL			Dipeptidyl aminopeptidase, synthesized as a glycosylated precursor; localizes to the vacuolar membrane; similar to Ste13p
YML113W	DAT1	SS	transcription		DNA binding protein that recognizes oligo(dA).oligo(dT) tracts; Arg side chain in its N-terminal pentad Gly-Arg-Lys-Pro-Gly repeat is required for DNA-binding; not essential for viability
YDR480W	DIG2	SS			Regulatory protein of unknown function, pheromone-inducible, involved in the regulation of mating-specific genes and the invasive growth pathway, required for MAP-kinase imposed repression, inhibits pheromone-responsive transcription
YDR440W	DOT1	SS	histone		Nucleosomal histone H3-Lys79 methylase, associates with transcriptionally active genes, functions in gene silencing at telomeres, most likely by directly modulating chromatin structure and Sir protein localization
YNL191W	DUG3	SL			Probable glutamine amidotransferase, forms a complex with Dug1p and Dug2p to degrade glutathione (GSH) and other peptides containing a gamma-glu-X bond in an alternative pathway to GSH degradation by gamma-glutamyl transpeptidase (Ecm38p)
YBR076W	ECM8	SL			Non-essential protein of unknown function
YNL084C	END3	SL	transport		EH domain-containing protein involved in endocytosis, actin cytoskeletal organization and cell wall morphogenesis; forms a complex with Sla1p and Pan1p
YDR153C	ENT5	SS	transport		Protein containing an N-terminal epsin-like domain involved in clathrin recruitment and traffic between the Golgi and endosomes; associates with the clathrin adaptor Gga2p, clathrin adaptor complex AP-1, and clathrin
YMR015C	ERG5	SS	lipid		C-22 sterol desaturase, a cytochrome P450 enzyme that catalyzes the formation of the C-22(23) double bond in the sterol side chain in ergosterol biosynthesis; may be a target of azole antifungal drugs
YOR033C	EXO1	SL	dna damage		5'-3' exonuclease and flap-endonuclease involved in recombination, double-strand break repair and DNA mismatch repair; member of the Rad2p nuclease family, with conserved N and I nuclease domains
YMR052W	FAR3	SS			Protein involved in G1 cell cycle arrest in response to pheromone, in a pathway different from the Far1p-dependent pathway; interacts with Far7p, Far8p, Far9p, Far10p, and Far11p
YLR449W	FPR4	SS	histone		Peptidyl-prolyl cis-trans isomerase (PPIase) (proline isomerase) localized to the nucleus; catalyzes isomerization of proline residues in histones H3 and H4, which affects lysine methylation of those histones
YPR160W	GPH1	SS	nut		Non-essential glycogen phosphorylase required for the mobilization of glycogen, activity is regulated by cyclic AMP-mediated phosphorylation, expression is regulated by stress-response elements and by the HOG MAP kinase pathway
YDR108W	GSG1	SL	transport		Subunit of TRAPP (transport protein particle), a multi-subunit complex involved in targeting and/or fusion of ER-to-Golgi transport vesicles with their acceptor compartment; protein has late meiotic role, following DNA replication
YFL027C	GYP8	SS	transport		GTPase-activating protein for yeast Rab family members; Ypt1p is the preferred in vitro substrate but also acts on Sec4p, Ypt31p and Ypt32p; involved in the regulation of ER to Golgi vesicle transport
YGL237C	HAP2	SS	mito		Subunit of the heme-activated, glucose-repressed Hap2p/3p/4p/5p CCAAT-binding complex, a transcriptional activator and global regulator of respiratory gene expression; contains sequences sufficient for both complex assembly and DNA binding
YKL017C	HCS1	SS			Hexameric DNA polymerase alpha-associated DNA helicase A involved in lagging strand DNA synthesis; contains single-stranded DNA stimulated ATPase and dATPase activities; replication protein A stimulates helicase and ATPase activities
YGR187C	HGH1	SL			Protein of unknown function; green fluorescent protein (GFP)-fusion protein localizes to the cytoplasm; YGR187C is not an essential gene
YJR055W	HIT1	SL	nut		Protein of unknown function, required for growth at high temperature
YJR147W	HMS2	SS	transcription		Protein with similarity to heat shock transcription factors; overexpression suppresses the pseudohyphal filamentation defect of a diploid mep1 mep2 homozygous null mutant
YNR072W	HXT17	SL	nut		Hexose transporter, up-regulated in media containing raffinose and galactose at pH 7.7 versus pH 4.7, repressed by high levels of glucose
YHR132W-A	IGO2	SL			Putative protein of unknown function; green fluorescent protein (GFP)-fusion protein localizes to the cytoplasm and nucleus
YMR150C	IMP1	SS	mito		Catalytic subunit of the mitochondrial inner membrane peptidase complex, required for maturation of mitochondrial proteins of the intermembrane space; complex contains Imp1p and Imp2p (both catalytic subunits), and Som1p
YPL125W	KAP120	SS	chromo		Karyopherin with a role in the assembly or export of 60S ribosomal subunits
YOR099W	KTR1	SS	proteinMod		Alpha-1,2-mannosyltransferase involved in O- and N-linked protein glycosylation; type II membrane protein; member of the KRE2/MNT1 mannosyltransferase family
YBR205W	KTR3	SL	proteinMod		Putative alpha-1,2-mannosyltransferase involved in O- and N-linked protein glycosylation; member of the KRE2/MNT1 mannosyltransferase family
YBR199W	KTR4	SL	proteinMod		Putative mannosyltransferase involved in protein glycosylation; member of the KRE2/MNT1 mannosyltransferase family
YGL090W	LIF1	SS	dna damage		Component of the DNA ligase IV complex that mediates nonhomologous end joining in DNA double-strand break repair; physically interacts with Dnl4p and Nej1p; homologous to mammalian XRCC4 protein
YEL053C	MAK10	SL			Non-catalytic subunit of N-terminal acetyltransferase of the NatC type, required for replication of dsRNA virus; expression is glucose-repressible
YOR197W	MCA1	SS	nut		Putative cysteine protease similar to mammalian caspases, involved in regulation of apoptosis upon hydrogen peroxide treatment
YOL119C	MCH4	SL	nut		Protein with similarity to mammalian monocarboxylate permeases, which are involved in transport of monocarboxylic acids across the plasma membrane; mutant is not deficient in monocarboxylate transport
YGL219C	MDM34	SL	mito		Mitochondrial outer membrane protein, required for normal mitochondrial morphology and inheritance; localizes to dots on the mitochondrial surface near mtDNA nucleoids; interacts genetically with MDM31 and MDM32
YGL125W	MET13	SL			Isozyme of methylenetetrahydrofolate reductase, catalyzes the reduction of 5,10-methylenetetrahydrofolate to 5-methyltetrahydrofolate in the methionine biosynthesis pathway
YCL061C	MRC1	SL	dna damage		S-phase checkpoint protein found at replication forks, required for DNA replication; also required for Rad53p activation during DNA replication stress, where it forms a replication-pausing complex with Tof1p and is phosphorylated by Mec1p
YKR052C	MRS4	SS	mito		Mitochondrial iron transporter of the mitochondrial carrier family (MCF), very similar to and functionally redundant with Mrs3p; functions under low-iron conditions; may transport other cations in addition to iron
YNL073W	MSK1	SL	mito		Mitochondrial lysine-tRNA synthetase, required for import of both aminoacylated and deacylated forms of tRNA(Lys) into mitochondria
YMR228W	MTF1	SL	mito		Mitochondrial RNA polymerase specificity factor with structural similarity to S-adenosylmethionine-dependent methyltransferases and functional similarity to bacterial sigma-factors, interacts with mitochondrial core polymerase Rpo41p
YBR057C	MUM2	SS			Cytoplasmic protein essential for meiotic DNA replication and sporulation; interacts with Orc2p, which is a component of the origin recognition complex
YPR131C	NAT3	SL	proteinMod		Catalytic subunit of the NatB N-terminal acetyltransferase, which catalyzes acetylation of the amino-terminal methionine residues of all proteins beginning with Met-Asp or Met-Glu and of some proteins beginning with Met-Asn or Met-Met
YBL024W	NCL1	SS	SAM		S-adenosyl-L-methionine-dependent tRNA: m5C-methyltransferase, methylates cytosine to m5C at several positions in tRNAs and intron-containing pre-tRNAs; similar to Nop2p and human proliferation associated nucleolar protein p120
YOR209C	NPT1	SS			Nicotinate phosphoribosyltransferase, acts in the salvage pathway of NAD+ biosynthesis; required for silencing at rDNA and telomeres and has a role in silencing at mating-type loci; localized to the nucleus
YNL091W	NST1	SS	nut		Protein of unknown function, mediates sensitivity to salt stress; interacts physically with the splicing factor Msl1p and also displays genetic interaction with MSL1
YJR073C	OPI3	SS	lipid		Phospholipid methyltransferase (methylene-fatty-acyl-phospholipid synthase), catalyzes the last two steps in phosphatidylcholine biosynthesis
YDR360W	OPI7				Dubious open reading frame unlikely to encode a protein, based on available experimental and comparative sequence data; partially overlaps verified gene VID21/YDR359C.
YHR073W	OSH3	SS	lipid		Member of an oxysterol-binding protein family with seven members in S. cerevisiae; family members have overlapping, redundant functions in sterol metabolism and collectively perform a function essential for viability
YHL013C	OTU2	SL			Protein of unknown function that may interact with ribosomes, based on co-purification experiments; member of the ovarian tumor-like (OTU) superfamily of predicted cysteine proteases; shows cytoplasmic localization
YBR222C	PCS60	SS	lipid		Peroxisomal AMP-binding protein, localizes to both the peroxisomal peripheral membrane and matrix, expression is highly inducible by oleic acid, similar to E. coli long chain acyl-CoA synthetase
YGR193C	PDX1	SL	mito		Dihydrolipoamide dehydrogenase (E3)-binding protein (E3BP) of the mitochondrial pyruvate dehydrogenase (PDH) complex, plays a structural role in the complex by binding and positioning E3 to the dihydrolipoamide acetyltransferase (E2) core
YER153C	PET122	SS	mito		Mitochondrial translational activator specific for the COX3 mRNA, acts together with Pet54p and Pet494p; located in the mitochondrial inner membrane
YDR479C	PEX29	SS	lipid		Peroxisomal integral membrane peroxin, involved in the regulation of peroxisomal size, number and distribution; genetic interactions suggest that Pex28p and Pex29p act at steps upstream of those mediated by Pex30p, Pex31p, and Pex32p
YGR004W	PEX31	SL	lipid		Peroxisomal integral membrane protein, involved in negative regulation of peroxisome size; partially functionally redundant with Pex30p and Pex32p; probably acts at a step downstream of steps mediated by Pex28p and Pex29p
YNL097C	PHO23	SS	histone		Probable component of the Rpd3 histone deacetylase complex, involved in transcriptional regulation of PHO5; C-terminus has similarity to human candidate tumor suppressor p33(ING1)
YOL001W	PHO80	SS			Cyclin, negatively regulates phosphate metabolism; Pho80p-Pho85p (cyclin-CDK complex) phosphorylates Pho4p and Swi5p; deletion of PHO80 leads to aminoglycoside supersensitivity; truncated form of PHO80 affects vacuole inheritance
YMR008C	PLB1	SS	lipid		Phospholipase B (lysophospholipase) involved in lipid metabolism, required for deacylation of phosphatidylcholine and phosphatidylethanolamine but not phosphatidylinositol
YNL082W	PMS1	SL	dna damage		ATP-binding protein required for mismatch repair in mitosis and meiosis; functions as a heterodimer with Mlh1p, binds double- and single-stranded DNA via its N-terminal domain, similar to E. coli MutL
YDL093W	PMT5	SS	proteinMod		Protein O-mannosyltransferase, transfers mannose residues from dolichyl phosphate-D-mannose to protein serine/threonine residues; acts in a complex with Pmt3p, can instead interact with Pmt2p in some conditions; target for new antifungals
YDR435C	PPM1	SS	phosphatase		Carboxyl methyltransferase, methylates the C terminus of the protein phosphatase 2A catalytic subunit (Pph21p or Pph22p), which is important for complex formation with regulatory subunits
YIL037C	PRM2	SL			Pheromone-regulated protein, predicted to have 4 transmembrane segments and a coiled coil domain; regulated by Ste12p
YNL169C	PSD1	SL	lipid		Phosphatidylserine decarboxylase of the mitochondrial inner membrane, converts phosphatidylserine to phosphatidylethanolamine
YKL198C	PTK1	SS			Putative serine/threonine protein kinase that regulates spermine uptake; involved in polyamine transport; possible mitochondrial protein
YHR037W	PUT2	SS	mito		Delta-1-pyrroline-5-carboxylate dehydrogenase, nuclear-encoded mitochondrial protein involved in utilization of proline as sole nitrogen source; deficiency of the human homolog causes HPII, an autosomal recessive inborn error of metabolism
YEL050C	RML2	SL	mito		Mitochondrial ribosomal protein of the large subunit, has similarity to E. coli L2 ribosomal protein; fat21 mutant allele causes inability to utilize oleate and may interfere with activity of the Adr1p transcription factor
YDR465C	RMT2	SS	SAM		Arginine methyltransferase; ribosomal protein L12 is a substrate
YLR371W	ROM2	SL	chromo		GDP/GTP exchange protein (GEP) for Rho1p and Rho2p; mutations are synthetically lethal with mutations in rom1, which also encodes a GEP
YBR084C-A	RPL19A	SS	proteinSynth		Protein component of the large (60S) ribosomal subunit, nearly identical to Rpl19Bp and has similarity to rat L19 ribosomal protein; rpl19a and rpl19b single null mutations result in slow growth, while the double null mutation is lethal
YLR185W	RPL37A	SL	proteinSynth		Protein component of the large (60S) ribosomal subunit, has similarity to Rpl37Bp and to rat L37 ribosomal protein
YMR143W	RPS16A	SS	proteinSynth		Protein component of the small (40S) ribosomal subunit; identical to Rps16Bp and has similarity to E. coli S9 and rat S16 ribosomal proteins
YOL121C	RPS19A	SS	proteinSynth		Protein component of the small (40S) ribosomal subunit, required for assembly and maturation of pre-40 S particles; mutations in human RPS19 are associated with Diamond Blackfan anemia; nearly identical to Rps19Bp
YMR266W	RSN1	SS			Membrane protein of unknown function; overexpression suppresses NaCl sensitivity of sro7 mutant
YER129W	SAK1	SL	nut		Upstream serine/threonine kinase for the SNF1 complex; partially redundant with Elm1p and Tos3p; members of this family have functional orthology with LKB1, a mammalian kinase associated with Peutz-Jeghers cancer-susceptibility syndrome
YBR037C	SCO1	SS	mito		Copper-binding protein of the mitochondrial inner membrane, required for cytochrome c oxidase activity and respiration; may function to deliver copper to cytochrome c oxidase; has similarity to thioredoxins
YGL126W	SCS3	SL	lipid		Protein required for inositol prototrophy, identified as an ortholog of the FIT family of proteins involved in triglyceride droplet biosynthesis; disputed role in the synthesis of inositol phospholipids from inositol
YHR207C	SET5	SS			Zinc-finger protein of unknown function, contains one canonical and two unusual fingers in unusual arrangements; deletion enhances replication of positive-strand RNA virus
YMR140W	SIP5	SL	nut		Protein of unknown function; interacts with both the Reg1p/Glc7p phosphatase and the Snf1p kinase
YER116C	SLX8	SL	proteinMod		Subunit of the Slx5-Slx8 substrate-specific ubiquitin ligase complex; stimulated by prior attachment of SUMO to the substrate
YOL052C	SPE2	SS	SAM		S-adenosylmethionine decarboxylase, required for the biosynthesis of spermidine and spermine; cells lacking Spe2p require spermine or spermidine for growth in the presence of oxygen but not when grown anaerobically
YEL031W	SPF1	SS			P-type ATPase, ion transporter of the ER membrane involved in ER function and Ca2+ homeostasis; required for regulating Hmg2p degradation; confers sensitivity to a killer toxin (SMKT) produced by Pichia farinosa KK1
YMR191W	SPG5	SS	nut		Protein required for survival at high temperature during stationary phase; not required for growth on nonfermentable carbon sources
YER115C	SPR6	SL			Protein of unknown function, expressed during sporulation; not required for sporulation, but gene exhibits genetic interactions with other genes required for sporulation
YDR310C	SUM1	SS	transcription		Transcriptional repressor required for mitotic repression of middle sporulation-specific genes; involved in telomere maintenance, regulated by the pachytene checkpoint
YDR395W	SXM1	SS	chromo		Nuclear transport factor (karyopherin) involved in protein transport between the cytoplasm and nucleoplasm; similar to Nmd5p, Cse1p, Lph2p, and the human cellular apoptosis susceptibility protein, CAS1
YBR223C	TDP1	SS	dna damage		Tyrosyl-DNA Phosphodiesterase I, hydrolyzes 3'-phosphotyrosyl bonds to generate 3'-phosphate DNA and tyrosine, involved in the repair of DNA lesions created by topoisomerase I
YNL332W	THI12	SS			Protein involved in synthesis of the thiamine precursor hydroxymethylpyrimidine (HMP); member of a subtelomeric gene family including THI5, THI11, THI12, and THI13
YDR107C	TMN2	SS			Protein with a role in cellular adhesion and filamentous growth; similar to Emp70p and Tmn3p; member of the evolutionarily conserved Transmembrane Nine family of proteins with nine membrane-spanning segments
YJL164C	TPK1	SL	nut		cAMP-dependent protein kinase catalytic subunit; promotes vegetative growth in response to nutrients via the Ras-cAMP signaling pathway; inhibited by regulatory subunit Bcy1p in the absence of cAMP; partially redundant with Tpk2p and Tpk3p
YDR120C	TRM1	SS	SAM		tRNA methyltransferase, localizes to both the nucleus and mitochondrion to produce the modified base N2,N2-dimethylguanosine in tRNAs in both compartments
YOR295W	UAF30	SS	histone		Subunit of UAF (upstream activation factor), which is an RNA polymerase I specific transcription stimulatory factor composed of Uaf30p, Rrn5p, Rrn9p, Rrn10p, histones H3 and H4; deletion decreases cellular growth rate
YGR019W	UGA1	SL	nut		Gamma-aminobutyrate (GABA) transaminase (4-aminobutyrate aminotransferase) involved in the 4-aminobutyrate and glutamate degradation pathways; required for normal oxidative stress tolerance and nitrogen utilization
YBR173C	UMP1	SL	proteinMod		Short-lived chaperone required for correct maturation of the 20S proteasome; may inhibit premature dimerization of proteasome half-mers; degraded by proteasome upon completion of its assembly
YML021C	UNG1	SL	dna damage		Uracil-DNA glycosylase, required for repair of uracil in DNA formed by spontaneous cytosine deamination, not required for strand-specific mismatch repair, cell-cycle regulated, expressed in late G1, localizes to mitochondria and nucleus
YIL008W	URM1	SL	nut		Ubiquitin-like protein with weak sequence similarity to ubiquitin; depends on the E1-like activating enzyme Uba4p; molecular function of the Urm1p pathway is unknown, but it is required for normal growth, particularly at high temperature
YEL038W	UTR4	SL			Protein of unknown function with sequence similarity to 2,3-diketo-5-methylthiopentyl-1-phosphate enolase-phosphatases, found in both the cytoplasm and nucleus
YGL104C	VPS73	SS	mito		Mitochondrial protein; mutation affects vacuolar protein sorting; putative transporter; member of the sugar porter family
YER072W	VTC1	SS			Vacuolar transporter chaperon (VTC) involved in distributing V-ATPase and other membrane proteins; together with other VTC proteins, forms a heterotetrameric complex that associates with the SNARE Nyv1p and the V0 sector of the V-ATPase
YOR043W	WHI2	SL	nut		Protein required, with binding partner Psr1p, for full activation of the general stress response, possibly through Msn2p dephosphorylation; regulates growth during the diauxic shift; negative regulator of G1 cyclin expression
YBL054W	YBL054W	SS	proteinSynth		Protein of unknown function involved in rRNA and ribosome biosynthesis
YBL083C	YBL083C				Dubious open reading frame unlikely to encode a protein, based on available experimental and comparative sequence data; overlaps verified ORF ALG3
YBL095W	YBL095W	SL	mito		Putative protein of unknown function; the authentic, non-tagged protein is detected in highly purified mitochondria in high-throughput studies
YBR174C	YBR174C				Dubious open reading frame unlikely to encode a protein, based on available experimental and comparative sequence data; partially overlaps the verified ORF YBR175W; null mutant is viable and sporulation defective
YBR235W	YBR235W	SL	nut		Putative ion transporter, similar to mammalian electroneutral Na(+)-(K+)-C1- cotransporter family; YBR235W is not an essential gene
YDL023C	YDL023C				Dubious open reading frame, unlikely to encode a protein; not conserved in other Saccharomyces species; overlaps the verified gene GPD1; deletion confers sensitivity to GSAO; deletion in cyr1 mutant results in loss of stress resistance
YDL114W	YDL114W	SL			Putative protein of unknown function with similarity to acyl-carrier-protein reductases; YDL114W is not an essential gene
YDL129W	YDL129W	SS			Putative protein of unknown function; green fluorescent protein (GFP)-fusion protein localizes to the cytoplasm and the nucleus; YDL129W is not an essential gene
YDL241W	YDL241W	SS			Putative protein of unknown function; YDL241W is not an essential gene
YDR008C	YDR008C				Dubious open reading frame unlikely to encode a protein, based on available experimental and comparative sequence data
YDR149C	YDR149C				Dubious open reading frame unlikely to encode a functional protein, based on available experimental and comparative sequence data
YDR357C	YDR357C	SL			Protein of unknown function; green fluorescent protein (GFP)-fusion protein localizes to the cytoplasm in a punctate pattern
YDR442W	YDR442W				Dubious open reading frame unlikely to encode a functional protein, based on available experimental and comparative sequence data
YEL048C	YEL048C	SL			Putative protein of unknown function; synthetic lethal with gcs1delta
YER119C-A	YER119C-A				Dubious open reading frame, not conserved in closely related Saccharomyces species; deletion mutation blocks replication of Brome mosaic virus in S. cerevisiae, but this is likely due to effects on the overlapping gene SCS2
YER130C	YER130C	SL			Hypothetical protein
YER156C	YER156C	SS			Putative protein of unknown function; identified as interacting with Hsp82p in a high-throughput two-hybrid screen; green fluorescent protein (GFP)-fusion protein localizes to the cytoplasm and nucleus
YFR017C	YFR017C	SS	dna damage		Putative protein of unknown function; green fluorescent protein (GFP)-fusion protein localizes to the cytoplasm and is induced in response to the DNA-damaging agent MMS; YFR017C is not an essential gene
YGL059W	YGL059W	SS	mito		Mitochondrial protein kinase that negatively regulates activity of the pyruvate dehydrogenase complex by phosphorylating the ser-133 residue of the Pda1p subunit; acts in concert with kinase Pkp1p and phosphatases Ptc5p and Ptc6p
YGL199C	YGL199C				Dubious open reading frame unlikely to encode a protein, based on available experimental and comparative sequence data; partially overlaps the verified ORF YIP4/YGL198W
YGR021W	YGR021W	SS	mito		Putative protein of unknown function; the authentic, non-tagged protein is detected in highly purified mitochondria in high-throughput studies
YGR228W	YGR228W				Dubious open reading frame unlikely to encode a protein, based on available experimental and comparative sequence data; partially overlaps the verified ORF SMI1/YGR229C
YGR287C	YGR287C	SS	mito		Protein of unknown function that may interact with ribosomes, based on co-purification experiments; has similarity to alpha-D-glucosidase (maltase); authentic, non-tagged protein detected in purified mitochondria in high-throughput studies
YHL012W	YHL012W	SL			Putative protein of unknown function, has some homology to Ugp1p, which encodes UDP-glucose pyrophosphorylase
YHR162W	YHR162W	SL	mito		Putative protein of unknown function; green fluorescent protein (GFP)-fusion protein localizes to the mitochondrion
YHR182W	YHR182W	SS			Putative protein of unknown function; green fluorescent protein (GFP)-fusion protein localizes to the cell periphery and cytoplasm
YIL102C	YIL102C	SS			Putative protein of unknown function
YIR014W	YIR014W	SL			Putative protein of unknown function; green fluorescent protein (GFP)-fusion protein localizes to the vacuole; expression directly regulated by the metabolic and meiotic transcriptional regulator Ume6p; YIR014W is a non-essential gene
YJL064W	YJL064W				Dubious open reading frame unlikely to encode a protein, based on available experimental and comparative sequence data; completely overlaps the verified gene YJL065C/DLS1
YJL193W	YJL193W	SL	nut		Putative protein of unknown function, predicted to encode a triose phosphate transporter subfamily member based on phylogenetic analysis; similar to YOR307C/SLY41; deletion mutant has a respiratory growth defect
YJR039W	YJR039W	SL	mito		Putative protein of unknown function; the authentic, non-tagged protein is detected in highly purified mitochondria in high-throughput studies
YKL053W	YKL053W				Dubious open reading frame unlikely to encode a protein, based on available experimental and comparative sequence data; partially overlaps verified ORF ASK1
YKR015C	YKR015C	SS			Putative protein of unknown function
YLL044W	YLL044W				Dubious open reading frame unlikely to encode a protein, based on available experimental and comparative sequence data; transcription of both YLL044W and the overlapping gene RPL8B is reduced in the gcr1 null mutant
YLR177W	YLR177W	SS			Putative protein of unknown function; phosphorylated by Dbf2p-Mob1p in vitro; some strains contain microsatellite polymophisms at this locus; YLR177W is not an essential gene
YLR184W	YLR184W				Dubious ORF unlikely to encode a functional protein, based on available experimental and comparative sequence data
YLR345W	YLR345W	SS			Similar to 6-phosphofructo-2-kinase/fructose-2,6-bisphosphatase enzymes responsible for the metabolism of fructoso-2,6-bisphosphate; mRNA expression is repressed by the Rfx1p-Tup1p-Ssn6p repressor complex; YLR345W is not an essential gene
YMR144W	YMR144W	SL			Putative protein of unknown function; localized to the nucleus; YMR144W is not an essential gene
YMR158C-A	YMR158C-A	SS			Putative protein of unknown function, may contain a lipid attachment site; YMR158C-A is not an essential gene
YMR253C	YMR253C	SL			Putative protein of unknown function; green fluorescent protein (GFP)-fusion protein localizes to the cytoplasm in a punctate pattern; YMR253C is not an essential gene
YNL140C	YNL140C				Dubious open reading frame unlikely to encode a protein, based on available experimental and comparative sequence data; partially overlaps the verified gene RLR1/YNL139C
YNL143C	YNL143C				Dubious open reading frame unlikely to encode a protein, based on available experimental and comparative sequence data
YNL170W	YNL170W				Dubious open reading frame unlikely to encode a functional protein; based on available experimental and comparative sequence data
YNL179C	YNL179C				Dubious open reading frame, unlikely to encode a protein; not conserved in closely related Saccharomyces species; deletion in cyr1 mutant results in loss of stress resistance
YNL198C	YNL198C				Dubious open reading frame unlikely to encode a protein, based on available experimental and comparative sequence data
YNL320W	YNL320W	SL	mito		Putative protein of unknown function; the authentic, non-tagged protein is detected in highly purified mitochondria in high-throughput studies
YNR029C	YNR029C	SL	nut		Putative protein of unknown function, deletion confers reduced fitness in saline
YOR118W	YOR118W	SS			Putative protein of unknown function; green fluorescent protein (GFP)-fusion protein localizes to the cytoplasm; null mutation suppresses cdc13-1 temperature sensitivity
YOR164C	YOR164C	SL			Protein of unknown function; interacts with Mdy2p
YOR289W	YOR289W	SL			Putative protein of unknown function; transcription induced by the unfolded protein response; green fluorescent protein (GFP)-fusion protein localizes to both the cytoplasm and the nucleus
YPL150W	YPL150W	SS			Putative protein kinase of unknown cellular role
YPR039W	YPR039W				Dubious open reading frame unlikely to encode a protein, based on available experimental and comparative sequence data; partially overlaps the verified non essential genes ERV2/YPR037C and TIP41/YPR040W
YPR063C	YPR063C	SS			ER-localized protein of unknown function
YPR076W	YPR076W				Dubious open reading frame unlikely to encode a functional protein, based on available experimental and comparative sequence data
YPR147C	YPR147C	SL	dna damage		Putative protein of unknown function; green fluorescent protein (GFP)-fusion protein localizes to the cytoplasm and is induced in response to the DNA-damaging agent MMS
YNL304W	YPT11	SL	mito		Rab-type small GTPase that interacts with the C-terminal tail domain of Myo2p to mediate distribution of mitochondria to daughter cells

## Sheet: GO Annotations
ORF	name	GO_Term
YAR014C	BUD14	cytoskeleton organization and biogenesis
YAR014C	BUD14	other
YAR014C	BUD14	anatomical structure morphogenesis
YJL193W	YJL193W	biological_process
YJL180C	ATP12	organelle organization and biogenesis
YJL164C	TPK1	signal transduction
YJL164C	TPK1	protein modification process
YJL115W	ASF1	organelle organization and biogenesis
YJL115W	ASF1	other
YJL115W	ASF1	protein modification process
YJL064W	YJL064W	biological_process
YJL030W	MAD2	other
YJL030W	MAD2	organelle organization and biogenesis
YJR039W	YJR039W	biological_process
YJR055W	HIT1	organelle organization and biogenesis
YJR073C	OPI3	lipid metabolic process
YJR077C	MIR1	transport
YJR092W	BUD4	cytokinesis
YJR092W	BUD4	anatomical structure morphogenesis
YJR092W	BUD4	cell budding
YJR135C	MCM22	other
YJR147W	HMS2	pseudohyphal growth
YKL198C	PTK1	transport
YKL137W	CMC1	other
YKL110C	KTI12	RNA metabolic process
YKL110C	KTI12	other
YKL053W	YKL053W	biological_process
YKL017C	HCS1	DNA metabolic process
YKR015C	YKR015C	biological_process
YKR052C	MRS4	transport
YKR052C	MRS4	RNA metabolic process
YKR052C	MRS4	organelle organization and biogenesis
YKR082W	NUP133	nuclear organization and biogenesis
YKR082W	NUP133	organelle organization and biogenesis
YKR082W	NUP133	other
YKR082W	NUP133	transport
YLL044W	YLL044W	biological_process
YLL018C-A	COX19	other
YLL018C-A	COX19	transport
YLL002W	RTT109	protein modification process
YLL002W	RTT109	response to stress
YLL002W	RTT109	organelle organization and biogenesis
YLL002W	RTT109	other
YLR006C	SSK1	response to chemical stimulus
YLR006C	SSK1	response to stress
YLR006C	SSK1	signal transduction
YLR176C	RFX1	other
YLR177W	YLR177W	biological_process
YLR184W	YLR184W	biological_process
YLR185W	RPL37A	translation
YLR227C	ADY4	sporulation
YLR233C	EST1	organelle organization and biogenesis
YLR233C	EST1	DNA metabolic process
YLR345W	YLR345W	other
YLR345W	YLR345W	carbohydrate metabolic process
YLR350W	ORM2	response to chemical stimulus
YLR350W	ORM2	response to stress
YLR357W	RSC2	organelle organization and biogenesis
YLR357W	RSC2	transcription
YLR357W	RSC2	other
YLR357W	RSC2	cell cycle
YLR357W	RSC2	RNA metabolic process
YLR357W	RSC2	DNA metabolic process
YLR357W	RSC2	response to stress
YLR371W	ROM2	vesicle-mediated transport
YLR371W	ROM2	transport
YLR371W	ROM2	organelle organization and biogenesis
YLR371W	ROM2	signal transduction
YLR371W	ROM2	response to stress
YLR371W	ROM2	cytoskeleton organization and biogenesis
YLR371W	ROM2	cell wall organization and biogenesis
YLR371W	ROM2	anatomical structure morphogenesis
YLR371W	ROM2	cell budding
YLR371W	ROM2	membrane organization and biogenesis
YLR432W	IMD3	other
YLR441C	RPS1A	translation
YLR448W	RPL6B	organelle organization and biogenesis
YLR448W	RPL6B	ribosome biogenesis and assembly
YLR448W	RPL6B	translation
YLR449W	FPR4	ribosome biogenesis and assembly
YLR449W	FPR4	organelle organization and biogenesis
YLR449W	FPR4	other
YLR449W	FPR4	protein modification process
YML124C	TUB3	transport
YML124C	TUB3	cell cycle
YML124C	TUB3	conjugation
YML124C	TUB3	cytoskeleton organization and biogenesis
YML124C	TUB3	meiosis
YML124C	TUB3	nuclear organization and biogenesis
YML124C	TUB3	organelle organization and biogenesis
YML113W	DAT1	other
YML038C	YMD8	transport
YML029W	USA1	RNA metabolic process
YML029W	USA1	protein catabolic process
YML021C	UNG1	response to stress
YML021C	UNG1	DNA metabolic process
YML016C	PPZ1	cellular homeostasis
YMR008C	PLB1	lipid metabolic process
YMR015C	ERG5	lipid metabolic process
YMR052W	FAR3	cell cycle
YMR052W	FAR3	conjugation
YMR052W	FAR3	response to chemical stimulus
YMR058W	FET3	cellular homeostasis
YMR058W	FET3	response to chemical stimulus
YMR058W	FET3	transport
YMR140W	SIP5	response to stress
YMR143W	RPS16A	organelle organization and biogenesis
YMR143W	RPS16A	translation
YMR144W	YMR144W	biological_process
YMR150C	IMP1	protein modification process
YMR150C	IMP1	transport
YMR150C	IMP1	organelle organization and biogenesis
YMR153W	NUP53	organelle organization and biogenesis
YMR153W	NUP53	transport
YMR153W	NUP53	nuclear organization and biogenesis
YMR158C-A	YMR158C-A	biological_process
YMR191W	SPG5	biological_process
YMR198W	CIK1	cell cycle
YMR198W	CIK1	conjugation
YMR198W	CIK1	cytoskeleton organization and biogenesis
YMR198W	CIK1	meiosis
YMR198W	CIK1	nuclear organization and biogenesis
YMR198W	CIK1	organelle organization and biogenesis
YMR201C	RAD14	response to stress
YMR201C	RAD14	DNA metabolic process
YMR201C	RAD14	organelle organization and biogenesis
YMR221C	FMP42	biological_process
YMR228W	MTF1	organelle organization and biogenesis
YMR228W	MTF1	transcription
YMR228W	MTF1	RNA metabolic process
YMR253C	YMR253C	biological_process
YMR266W	RSN1	transport
YMR266W	RSN1	vesicle-mediated transport
YNL332W	THI12	vitamin metabolic process
YNL329C	PEX6	transport
YNL329C	PEX6	organelle organization and biogenesis
YNL329C	PEX6	other
YNL329C	PEX6	signal transduction
YNL320W	YNL320W	biological_process
YNL304W	YPT11	organelle organization and biogenesis
YNL278W	CAF120	other
YNL215W	IES2	biological_process
YNL198C	YNL198C	biological_process
YNL191W	DUG3	cofactor metabolic process
YNL179C	YNL179C	biological_process
YNL170W	YNL170W	biological_process
YNL169C	PSD1	lipid metabolic process
YNL143C	YNL143C	biological_process
YNL140C	YNL140C	biological_process
YNL097C	PHO23	organelle organization and biogenesis
YNL097C	PHO23	protein modification process
YNL091W	NST1	response to stress
YNL084C	END3	anatomical structure morphogenesis
YNL084C	END3	cell budding
YNL084C	END3	cell wall organization and biogenesis
YNL084C	END3	cytokinesis
YNL084C	END3	cytoskeleton organization and biogenesis
YNL084C	END3	membrane organization and biogenesis
YNL084C	END3	organelle organization and biogenesis
YNL084C	END3	sporulation
YNL084C	END3	transport
YNL084C	END3	vesicle-mediated transport
YNL082W	PMS1	response to stress
YNL082W	PMS1	meiosis
YNL082W	PMS1	DNA metabolic process
YNL082W	PMS1	cell cycle
YNL073W	MSK1	translation
YNL073W	MSK1	RNA metabolic process
YNL073W	MSK1	amino acid and derivative metabolic process
YNL051W	COG5	transport
YNL051W	COG5	vesicle-mediated transport
YNL025C	SSN8	meiosis
YNL025C	SSN8	organelle organization and biogenesis
YNL025C	SSN8	other
YNR029C	YNR029C	biological_process
YNR072W	HXT17	transport
YOL121C	RPS19A	transport
YOL121C	RPS19A	translation
YOL121C	RPS19A	ribosome biogenesis and assembly
YOL121C	RPS19A	RNA metabolic process
YOL121C	RPS19A	organelle organization and biogenesis
YOL119C	MCH4	transport
YOL052C	SPE2	amino acid and derivative metabolic process
YOL052C	SPE2	cofactor metabolic process
YOL001W	PHO80	organelle organization and biogenesis
YOL001W	PHO80	other
YOR026W	BUB3	other
YOR031W	CRS5	response to chemical stimulus
YOR033C	EXO1	response to stress
YOR033C	EXO1	organelle organization and biogenesis
YOR033C	EXO1	DNA metabolic process
YOR039W	CKB2	anatomical structure morphogenesis
YOR039W	CKB2	cell cycle
YOR039W	CKB2	cellular homeostasis
YOR039W	CKB2	other
YOR039W	CKB2	protein modification process
YOR039W	CKB2	response to stress
YOR043W	WHI2	vesicle-mediated transport
YOR043W	WHI2	cytoskeleton organization and biogenesis
YOR043W	WHI2	membrane organization and biogenesis
YOR043W	WHI2	organelle organization and biogenesis
YOR043W	WHI2	other
YOR043W	WHI2	response to stress
YOR043W	WHI2	transport
YOR099W	KTR1	cell wall organization and biogenesis
YOR099W	KTR1	protein modification process
YOR118W	YOR118W	biological_process
YOR134W	BAG7	signal transduction
YOR140W	SFL1	other
YOR164C	YOR164C	biological_process
YOR197W	MCA1	other
YOR209C	NPT1	cofactor metabolic process
YOR209C	NPT1	organelle organization and biogenesis
YOR209C	NPT1	other
YOR209C	NPT1	vitamin metabolic process
YOR289W	YOR289W	biological_process
YOR295W	UAF30	RNA metabolic process
YOR295W	UAF30	transcription
YOR332W	VMA4	cellular homeostasis
YOR332W	VMA4	organelle organization and biogenesis
YPL150W	YPL150W	biological_process
YPL149W	ATG5	other
YPL149W	ATG5	protein modification process
YPL149W	ATG5	transport
YPL125W	KAP120	transport
YPL078C	ATP4	generation of precursor metabolites and energy
YPL078C	ATP4	transport
YPL069C	BTS1	lipid metabolic process
YPL036W	PMA2	other
YPL036W	PMA2	transport
YPR007C	REC8	cell cycle
YPR007C	REC8	meiosis
YPR007C	REC8	organelle organization and biogenesis
YPR039W	YPR039W	biological_process
YPR063C	YPR063C	biological_process
YPR076W	YPR076W	biological_process
YPR128C	ANT1	lipid metabolic process
YPR128C	ANT1	organelle organization and biogenesis
YPR128C	ANT1	transport
YPR131C	NAT3	protein modification process
YPR131C	NAT3	cytoskeleton organization and biogenesis
YPR131C	NAT3	organelle organization and biogenesis
YPR141C	KAR3	organelle organization and biogenesis
YPR141C	KAR3	nuclear organization and biogenesis
YPR141C	KAR3	meiosis
YPR141C	KAR3	cell cycle
YPR141C	KAR3	conjugation
YPR147C	YPR147C	biological_process
YPR160W	GPH1	generation of precursor metabolites and energy
YPR160W	GPH1	carbohydrate metabolic process
YBL095W	YBL095W	biological_process
YBL083C	YBL083C	biological_process
YBL054W	YBL054W	ribosome biogenesis and assembly
YBL032W	HEK2	DNA metabolic process
YBL032W	HEK2	organelle organization and biogenesis
YBL032W	HEK2	other
YBL024W	NCL1	RNA metabolic process
YBL024W	NCL1	ribosome biogenesis and assembly
YBR037C	SCO1	transport
YBR037C	SCO1	other
YBR037C	SCO1	response to chemical stimulus
YBR037C	SCO1	response to stress
YBR057C	MUM2	DNA metabolic process
YBR068C	BAP2	transport
YBR076W	ECM8	cell wall organization and biogenesis
YBR084C-A	RPL19A	translation
YBR127C	VMA2	cellular homeostasis
YBR127C	VMA2	organelle organization and biogenesis
YBR170C	NPL4	protein catabolic process
YBR173C	UMP1	other
YBR173C	UMP1	protein catabolic process
YBR173C	UMP1	response to stress
YBR174C	YBR174C	biological_process
YBR199W	KTR4	protein modification process
YBR205W	KTR3	cell wall organization and biogenesis
YBR205W	KTR3	protein modification process
YBR222C	PCS60	biological_process
YBR223C	TDP1	DNA metabolic process
YBR223C	TDP1	response to stress
YBR235W	YBR235W	biological_process
YCL061C	MRC1	organelle organization and biogenesis
YCL061C	MRC1	other
YCR028C-A	RIM1	DNA metabolic process
YCR028C-A	RIM1	organelle organization and biogenesis
YCR047C	BUD23	RNA metabolic process
YCR047C	BUD23	anatomical structure morphogenesis
YCR047C	BUD23	cytokinesis
YCR047C	BUD23	organelle organization and biogenesis
YCR047C	BUD23	ribosome biogenesis and assembly
YCR047C	BUD23	transport
YCR068W	ATG15	protein modification process
YCR068W	ATG15	membrane organization and biogenesis
YCR068W	ATG15	other
YDL241W	YDL241W	biological_process
YDL192W	ARF1	organelle organization and biogenesis
YDL192W	ARF1	transport
YDL192W	ARF1	vesicle-mediated transport
YDL129W	YDL129W	biological_process
YDL116W	NUP84	response to stress
YDL116W	NUP84	transport
YDL116W	NUP84	other
YDL116W	NUP84	organelle organization and biogenesis
YDL116W	NUP84	nuclear organization and biogenesis
YDL116W	NUP84	membrane organization and biogenesis
YDL114W	YDL114W	biological_process
YDL093W	PMT5	protein modification process
YDL023C	YDL023C	response to chemical stimulus
YDR008C	YDR008C	biological_process
YDR107C	TMN2	other
YDR107C	TMN2	pseudohyphal growth
YDR108W	GSG1	meiosis
YDR108W	GSG1	organelle organization and biogenesis
YDR108W	GSG1	other
YDR108W	GSG1	transport
YDR108W	GSG1	vesicle-mediated transport
YDR120C	TRM1	RNA metabolic process
YDR120C	TRM1	ribosome biogenesis and assembly
YDR149C	YDR149C	biological_process
YDR153C	ENT5	transport
YDR153C	ENT5	vesicle-mediated transport
YDR242W	AMD2	biological_process
YDR289C	RTT103	transcription
YDR289C	RTT103	RNA metabolic process
YDR289C	RTT103	other
YDR310C	SUM1	other
YDR310C	SUM1	organelle organization and biogenesis
YDR357C	YDR357C	biological_process
YDR360W	OPI7	biological_process
YDR364C	CDC40	RNA metabolic process
YDR364C	CDC40	cell cycle
YDR371W	CTS2	biological_process
YDR378C	LSM6	RNA metabolic process
YDR395W	SXM1	transport
YDR435C	PPM1	protein modification process
YDR440W	DOT1	signal transduction
YDR440W	DOT1	DNA metabolic process
YDR440W	DOT1	organelle organization and biogenesis
YDR440W	DOT1	other
YDR440W	DOT1	protein modification process
YDR440W	DOT1	response to stress
YDR442W	YDR442W	biological_process
YDR443C	SSN2	organelle organization and biogenesis
YDR443C	SSN2	other
YDR465C	RMT2	protein modification process
YDR465C	RMT2	ribosome biogenesis and assembly
YDR479C	PEX29	organelle organization and biogenesis
YDR480W	DIG2	other
YEL054C	RPL12A	organelle organization and biogenesis
YEL054C	RPL12A	ribosome biogenesis and assembly
YEL054C	RPL12A	translation
YEL053C	MAK10	protein modification process
YEL053C	MAK10	organelle organization and biogenesis
YEL050C	RML2	lipid metabolic process
YEL050C	RML2	translation
YEL048C	YEL048C	biological_process
YEL039C	CYC7	generation of precursor metabolites and energy
YEL038W	UTR4	biological_process
YEL031W	SPF1	cellular homeostasis
YEL031W	SPF1	protein modification process
YEL013W	VAC8	membrane organization and biogenesis
YEL013W	VAC8	organelle organization and biogenesis
YEL013W	VAC8	transport
YER014C-A	BUD25	cytokinesis
YER014C-A	BUD25	anatomical structure morphogenesis
YER016W	BIM1	transport
YER016W	BIM1	other
YER016W	BIM1	organelle organization and biogenesis
YER016W	BIM1	cell cycle
YER016W	BIM1	cytoskeleton organization and biogenesis
YER020W	GPA2	signal transduction
YER020W	GPA2	other
YER020W	GPA2	sporulation
YER020W	GPA2	pseudohyphal growth
YER020W	GPA2	response to chemical stimulus
YER050C	RSM18	translation
YER072W	VTC1	membrane organization and biogenesis
YER072W	VTC1	organelle organization and biogenesis
YER072W	VTC1	transport
YER114C	BOI2	cell budding
YER114C	BOI2	cytokinesis
YER114C	BOI2	anatomical structure morphogenesis
YER114C	BOI2	signal transduction
YER115C	SPR6	sporulation
YER116C	SLX8	organelle organization and biogenesis
YER116C	SLX8	protein modification process
YER116C	SLX8	response to stress
YER119C-A	YER119C-A	biological_process
YER129W	SAK1	protein modification process
YER129W	SAK1	DNA metabolic process
YER129W	SAK1	carbohydrate metabolic process
YER130C	YER130C	biological_process
YER151C	UBP3	protein modification process
YER151C	UBP3	response to chemical stimulus
YER153C	PET122	translation
YER156C	YER156C	biological_process
YER162C	RAD4	DNA metabolic process
YER162C	RAD4	organelle organization and biogenesis
YER162C	RAD4	response to stress
YER164W	CHD1	RNA metabolic process
YER164W	CHD1	organelle organization and biogenesis
YER164W	CHD1	transcription
YER167W	BCK2	cell cycle
YER167W	BCK2	other
YFL044C	OTU1	other
YFL044C	OTU1	protein modification process
YFL027C	GYP8	vesicle-mediated transport
YFR017C	YFR017C	biological_process
YGL237C	HAP2	other
YGL237C	HAP2	transcription
YGL219C	MDM34	organelle organization and biogenesis
YGL199C	YGL199C	biological_process
YGL151W	NUT1	other
YGL126W	SCS3	lipid metabolic process
YGL125W	MET13	translation
YGL125W	MET13	amino acid and derivative metabolic process
YGL104C	VPS73	transport
YGL090W	LIF1	response to stress
YGL090W	LIF1	DNA metabolic process
YGL086W	MAD1	other
YGL086W	MAD1	transport
YGL067W	NPY1	cofactor metabolic process
YGL067W	NPY1	vitamin metabolic process
YGL059W	YGL059W	protein modification process
YGL059W	YGL059W	other
YGL051W	MST27	organelle organization and biogenesis
YGL043W	DST1	RNA metabolic process
YGL043W	DST1	transcription
YGL031C	RPL24A	translation
YGL019W	CKB1	anatomical structure morphogenesis
YGL019W	CKB1	cell cycle
YGL019W	CKB1	cellular homeostasis
YGL019W	CKB1	other
YGL019W	CKB1	protein modification process
YGL019W	CKB1	response to stress
YGR004W	PEX31	organelle organization and biogenesis
YGR019W	UGA1	amino acid and derivative metabolic process
YGR019W	UGA1	aromatic compound metabolic process
YGR019W	UGA1	lipid metabolic process
YGR019W	UGA1	other
YGR021W	YGR021W	biological_process
YGR027C	RPS25A	translation
YGR161C	RTS3	protein modification process
YGR187C	HGH1	ribosome biogenesis and assembly
YGR188C	BUB1	other
YGR188C	BUB1	protein modification process
YGR192C	TDH3	other
YGR192C	TDH3	carbohydrate metabolic process
YGR193C	PDX1	cofactor metabolic process
YGR200C	ELP2	other
YGR200C	ELP2	protein modification process
YGR200C	ELP2	RNA metabolic process
YGR228W	YGR228W	biological_process
YGR287C	YGR287C	biological_process
YHL013C	OTU2	biological_process
YHL012W	YHL012W	organelle organization and biogenesis
YHR028C	DAP2	protein modification process
YHR037W	PUT2	amino acid and derivative metabolic process
YHR073W	OSH3	organelle organization and biogenesis
YHR073W	OSH3	other
YHR073W	OSH3	pseudohyphal growth
YHR073W	OSH3	vesicle-mediated transport
YHR073W	OSH3	membrane organization and biogenesis
YHR073W	OSH3	conjugation
YHR073W	OSH3	anatomical structure morphogenesis
YHR073W	OSH3	transport
YHR073W	OSH3	nuclear organization and biogenesis
YHR121W	LSM12	RNA metabolic process
YHR132W-A	IGO2	biological_process
YHR162W	YHR162W	biological_process
YHR182W	YHR182W	biological_process
YHR191C	CTF8	organelle organization and biogenesis
YHR191C	CTF8	response to stress
YHR191C	CTF8	cell cycle
YHR195W	NVJ1	membrane organization and biogenesis
YHR207C	SET5	biological_process
YIL159W	BNR1	anatomical structure morphogenesis
YIL159W	BNR1	cell budding
YIL159W	BNR1	cytokinesis
YIL159W	BNR1	cytoskeleton organization and biogenesis
YIL159W	BNR1	organelle organization and biogenesis
YIL159W	BNR1	response to stress
YIL140W	AXL2	anatomical structure morphogenesis
YIL140W	AXL2	cell budding
YIL140W	AXL2	cytokinesis
YIL102C	YIL102C	biological_process
YIL043C	CBR1	biological_process
YIL037C	PRM2	conjugation
YIL037C	PRM2	response to chemical stimulus
YIL008W	URM1	other
YIL008W	URM1	response to stress
YIL008W	URM1	cell budding
YIL008W	URM1	response to chemical stimulus
YIL008W	URM1	protein modification process
YIR014W	YIR014W	biological_process
